# Supplementary material for: Reactions of Nickel(0)–Olefin Pincer Complexes with Terminal Alkynes: Cooperative C–H Bond Activation and Alkyne Coupling
Source: Organometallics. 2023 Nov 22;42(23):3418–27. doi: 10.1021/acs.organomet.3c00404 (PMC10716905; doi:10.1021/acs.organomet.3c00404)
Supplement: Supplementary file 2 — om3c00404_si_002.xyz [file om3c00404_si_002.xyz]

13
4-fluorobenzonitrile	
N         -3.66175       -0.00003        0.00002
C         -2.49836        0.00003        0.00005
C         -1.06513        0.00002        0.00002
C         -0.36089       -1.21674        0.00001
C         -0.36087        1.21676        0.00001
C          1.02974       -1.21934       -0.00001
H         -0.90802       -2.15302        0.00003
C          1.02976        1.21934       -0.00002
H         -0.90798        2.15305        0.00001
C          1.70086       -0.00001       -0.00002
H          1.59652       -2.14333       -0.00001
H          1.59656        2.14332       -0.00003
F          3.04495       -0.00002       -0.00004

14
1-ethynyl-4-fluorobenzene	
C          0.00000        1.21269       -0.33713
C         -0.00000       -1.21269       -0.33713
C          0.00000        1.21704        1.05435
H          0.00000        2.15014       -0.88265
C         -0.00000       -1.21704        1.05435
H         -0.00000       -2.15014       -0.88265
C          0.00000        0.00000        1.72767
H          0.00000        2.14212        1.62010
H         -0.00000       -2.14212        1.62010
F          0.00000        0.00000        3.07581
C          0.00000       -0.00000       -3.69279
H          0.00000       -0.00000       -4.75810
C          0.00000       -0.00000       -2.48255
C          0.00000       -0.00000       -1.05329

84
Complex 5	
Ni        -0.00076        0.00891       -0.61419
P         -0.55830       -1.97224        0.11472
P         -0.91281        1.92634        0.13880
C         -1.37703       -2.61344       -1.40997
C         -1.66174       -3.95634       -1.68956
C         -2.21989       -4.31469       -2.91546
C         -2.48853       -3.32698       -3.86615
C         -2.23078       -1.98668       -3.57861
C         -1.69786       -1.60429       -2.33722
C         -1.42844       -0.15893       -1.97938
C         -2.62215        0.72262       -1.69294
C         -3.87455        0.51018       -2.29325
C         -4.95548        1.35545       -2.04749
C         -4.81891        2.44305       -1.18566
C         -3.59413        2.65947       -0.55741
C         -2.50454        1.80942       -0.78778
C          0.87858       -3.08936        0.42099
C          1.48867       -3.83084       -0.60250
C          2.66511       -4.54414       -0.36362
C          3.25715       -4.52720        0.90007
C          2.66882       -3.77935        1.92388
C          1.49754       -3.06160        1.68357
C         -1.77532       -2.47313        1.42814
C         -2.86611       -1.61563        1.64245
C         -3.86042       -1.93997        2.56510
C         -3.77750       -3.12618        3.29630
C         -2.69946       -3.98796        3.09130
C         -1.70937       -3.66838        2.16015
C         -0.09115        3.44738       -0.51381
C         -0.55510        4.16556       -1.62499
C          0.16936        5.25133       -2.12602
C          1.36327        5.64081       -1.52170
C          1.83523        4.93490       -0.41077
C          1.11963        3.84615        0.08205
C         -1.40359        2.48496        1.83831
C         -1.66271        3.82315        2.17883
C         -2.02556        4.16934        3.48070
C         -2.13312        3.18459        4.46494
C         -1.86765        1.85339        4.14220
C         -1.49798        1.50890        2.84123
C         -0.26019        0.44322       -2.53905
H         -1.43182       -4.72294       -0.95497
H         -2.43142       -5.35739       -3.13447
H          0.38095       -0.15387       -3.18379
H         -0.26285        1.50590       -2.77196
H         -2.89849       -3.60174       -4.83413
H         -2.43007       -1.22659       -4.32829
H         -4.01083       -0.33305       -2.95963
H         -5.90887        1.15766       -2.52998
H         -5.65946        3.10192       -0.98830
H         -3.49330        3.47921        0.14737
H          1.04354       -3.85265       -1.59132
H          3.11662       -5.11728       -1.16863
H          4.16643       -5.09143        1.08693
H          3.12121       -3.75538        2.91153
H          1.05597       -2.47858        2.48698
H         -2.93569       -0.68717        1.08297
H         -4.69594       -1.26233        2.71522
H         -4.54732       -3.37700        4.02048
H         -2.62886       -4.91524        3.65340
H         -0.88081       -4.35273        2.01067
H         -1.48917        3.88104       -2.09824
H         -0.20721        5.79487       -2.98818
H          1.92273        6.48713       -1.90976
H          2.76140        5.23526        0.07209
H          1.49812        3.30106        0.94282
H         -1.56772        4.60057        1.42690
H         -2.22203        5.20925        3.72706
H         -2.41376        3.45559        5.47883
H         -1.93937        1.08190        4.90366
H         -1.27556        0.47445        2.59821
N          1.82662        0.11558       -0.39414
C          2.98497        0.18295       -0.26675
C          4.39847        0.27888       -0.13799
C          5.14823       -0.82521        0.31606
C          5.05629        1.48155       -0.46778
C          6.52966       -0.72727        0.43710
H          4.64034       -1.75005        0.56788
C          6.43758        1.57888       -0.34742
H          4.47551        2.32967       -0.81421
C          7.15167        0.47233        0.10335
H          7.12860       -1.56219        0.78320
H          6.96574        2.49261       -0.59567
F          8.48987        0.56601        0.22091

85
	Complex 13 
Ni        -0.19293        0.89719       -0.11594
P          1.98658        0.86236        0.06201
P         -0.97389       -1.14234       -0.04020
C          3.11438        0.24019       -1.29274
C          4.40673        0.78091       -1.41344
C          5.25406        0.43823       -2.46509
C          4.81258       -0.45096       -3.44219
C          3.54432       -1.01456       -3.32944
C          2.69107       -0.70232       -2.25660
C          1.39605       -1.44851       -2.18125
C          1.28776       -2.49476       -1.10937
C          2.27227       -3.49667       -1.09672
C          2.23017       -4.54941       -0.18707
C          1.19424       -4.60994        0.74240
C          0.22302       -3.61046        0.75909
C          0.25155       -2.53825       -0.14764
C          2.69552        2.57339        0.24445
C          2.54166        3.44925       -0.84502
C          3.03430        4.75063       -0.79343
C          3.68900        5.20898        0.35312
C          3.84967        4.35060        1.43811
C          3.36205        3.04073        1.38331
C          2.61143        0.01149        1.58206
C          3.57895       -1.00121        1.56105
C          3.97945       -1.62680        2.74396
C          3.43110       -1.24098        3.96632
C          2.46769       -0.23007        4.00133
C          2.05322        0.38299        2.81893
C         -2.21665       -1.62968       -1.32662
C         -2.51983       -2.97488       -1.59552
C         -3.45871       -3.31084       -2.57114
C         -4.11277       -2.30717       -3.28957
C         -3.82171       -0.96857       -3.02721
C         -2.87888       -0.63204       -2.05396
C         -1.86545       -1.53034        1.54019
C         -3.20297       -1.94835        1.59132
C         -3.83635       -2.16216        2.81885
C         -3.14261       -1.97002        4.01252
C         -1.80817       -1.55908        3.97347
C         -1.17881       -1.33524        2.75067
C          0.48310       -1.31955       -3.15392
H          4.75178        1.50120       -0.68059
H          6.24635        0.87568       -2.52346
H          0.61636       -0.58900       -3.94618
H         -0.41378       -1.92440       -3.18489
H          5.45054       -0.71217       -4.28157
H          3.19679       -1.72554       -4.07272
H          3.07567       -3.44870       -1.82570
H          2.99956       -5.31582       -0.20788
H          1.14264       -5.42455        1.45895
H         -0.56475       -3.65910        1.50167
H          2.02764        3.10699       -1.73832
H          2.90530        5.40904       -1.64785
H          4.06950        6.22530        0.39691
H          4.36120        4.69282        2.33339
H          3.51287        2.38771        2.23493
H          4.02125       -1.30806        0.61995
H          4.72577       -2.41519        2.70652
H          3.74891       -1.72434        4.88554
H          2.03501        0.07965        4.94851
H          1.29294        1.15902        2.85401
H         -2.01118       -3.76457       -1.05113
H         -3.67733       -4.35605       -2.77125
H         -4.84231       -2.56906       -4.05061
H         -4.32499       -0.18121       -3.58067
H         -2.64414        0.40786       -1.86043
H         -3.75923       -2.10298        0.67387
H         -4.87455       -2.48168        2.83674
H         -3.63619       -2.13709        4.96549
H         -1.25632       -1.40752        4.89685
H         -0.14173       -1.01691        2.73665
C         -1.65015        2.10270       -0.08436
C         -0.51118        2.71074       -0.16750
H         -0.02734        3.67684       -0.15704
C         -3.08249        2.35624       -0.06677
C         -3.62747        3.40832       -0.83149
C         -3.96447        1.58381        0.71015
C         -4.99337        3.67867       -0.82571
H         -2.96154        4.01246       -1.43965
C         -5.33156        1.85184        0.73863
H         -3.56640        0.76993        1.30485
C         -5.82604        2.89467       -0.03472
H         -5.41735        4.48409       -1.41620
H         -6.01262        1.26377        1.34458
F         -7.15453        3.15341       -0.02140

85
	Complex 13-1 
Ni        -0.16285       -0.86808       -0.24908
P         -0.90075        1.17195        0.02336
P          1.99760       -0.91760       -0.07400
C         -0.55921        2.56236       -1.18536
C         -1.49768        3.60380       -1.29994
C         -1.36326        4.62212       -2.24116
C         -0.27987        4.61151       -3.11581
C          0.67154        3.60112       -3.00766
C          0.56537        2.58416       -2.04194
C          1.70325        1.61529       -1.96865
C          2.63702        1.74204       -0.80029
C          3.25541        2.98681       -0.60121
C          4.20271        3.17518        0.40149
C          4.54296        2.10984        1.23286
C          3.91685        0.87583        1.06553
C          2.95094        0.67049        0.06688
C         -2.75398        1.28661        0.04789
C         -3.43098        0.87291       -1.11102
C         -4.81719        0.96222       -1.19836
C         -5.55738        1.45688       -0.12159
C         -4.89782        1.86343        1.03650
C         -3.50399        1.78564        1.11995
C         -0.43241        1.89501        1.66172
C          0.18789        3.14210        1.81041
C          0.54097        3.61419        3.07679
C          0.26687        2.85489        4.21349
C         -0.35447        1.61088        4.07871
C         -0.69133        1.13050        2.81351
C          2.96225       -1.84107       -1.36233
C          4.36382       -1.77338       -1.42170
C          5.06935       -2.47332       -2.40049
C          4.38485       -3.25488       -3.33413
C          2.99286       -3.32991       -3.28355
C          2.28654       -2.62687       -2.30546
C          2.45526       -1.81395        1.48022
C          3.04801       -3.08400        1.47357
C          3.27541       -3.77025        2.66934
C          2.91944       -3.19746        3.88890
C          2.32616       -1.93285        3.90722
C          2.08844       -1.25183        2.71538
C          1.98338        0.82193       -3.01201
H         -2.36575        3.60998       -0.65153
H         -2.11021        5.40863       -2.29485
H          1.32432        0.78290       -3.87417
H          2.86421        0.19296       -3.03388
H         -0.16944        5.38396       -3.87137
H          1.53112        3.59103       -3.67072
H          2.99521        3.81163       -1.25792
H          4.67389        4.14570        0.52740
H          5.28479        2.23696        2.01595
H          4.17177        0.06322        1.73599
H         -2.86609        0.47162       -1.94743
H         -5.32210        0.63352       -2.10181
H         -6.63976        1.51936       -0.18556
H         -5.46366        2.25039        1.87950
H         -3.00788        2.12357        2.02290
H          0.40037        3.74854        0.93713
H          1.02804        4.58047        3.17162
H          0.53652        3.22664        5.19775
H         -0.57311        1.01126        4.95784
H         -1.15779        0.15395        2.71620
H          4.90770       -1.16175       -0.70835
H          6.15312       -2.40654       -2.43506
H          4.93432       -3.79792       -4.09777
H          2.45233       -3.93163       -4.00869
H          1.20306       -2.67131       -2.27394
H          3.33530       -3.54444        0.53495
H          3.73435       -4.75457        2.64251
H          3.09884       -3.73122        4.81769
H          2.04188       -1.47675        4.85139
H          1.61927       -0.27378        2.74657
C         -1.60810       -2.08226       -0.25054
C         -0.46820       -2.68946       -0.33831
H         -0.01482       -3.67120       -0.32808
C         -3.03788       -2.34854       -0.23431
C         -3.84571       -1.97804        0.85516
C         -3.65053       -3.01907       -1.31053
C         -5.20635       -2.27467        0.88360
H         -3.39645       -1.44923        1.68874
C         -5.01368       -3.30767       -1.30458
H         -3.04218       -3.31194       -2.16055
C         -5.77136       -2.93235       -0.20184
H         -5.83064       -1.99514        1.72540
H         -5.48982       -3.82213       -2.13272
F         -7.09675       -3.21238       -0.18661

85
	Complex 14 
Ni         0.15518        0.06110       -0.85965
P          1.54427        1.55052        0.02435
P         -0.20103       -1.93007        0.08816
C          2.84860        1.52511       -1.28383
C          3.83409        2.49995       -1.48443
C          4.71983        2.39312       -2.55579
C          4.61921        1.30941       -3.43119
C          3.65845        0.32113       -3.21650
C          2.77556        0.40162       -2.12870
C          1.76017       -0.67982       -1.84135
C          2.26593       -1.94386       -1.18673
C          3.57079       -2.41594       -1.40284
C          4.02199       -3.60001       -0.82192
C          3.18115       -4.34589        0.00351
C          1.88980       -3.88464        0.25218
C          1.42644       -2.69376       -0.32205
C          0.89006        3.27320        0.04775
C          0.97361        4.12811       -1.06126
C          0.33933        5.37223       -1.04999
C         -0.39134        5.78113        0.06498
C         -0.49369        4.93257        1.16968
C          0.13301        3.68768        1.15762
C          2.55570        1.45024        1.57688
C          2.90616        0.17269        2.04019
C          3.71883        0.01953        3.16355
C          4.18910        1.14196        3.84643
C          3.84703        2.41770        3.39554
C          3.04114        2.57211        2.26667
C         -1.45743       -2.99289       -0.74224
C         -1.12982       -4.05356       -1.59841
C         -2.13315       -4.77867       -2.24785
C         -3.47445       -4.45857       -2.04588
C         -3.81185       -3.40316       -1.19364
C         -2.81393       -2.67232       -0.55325
C         -0.49114       -2.32288        1.87131
C         -0.98195       -3.56118        2.31803
C         -1.17504       -3.79920        3.67864
C         -0.88793       -2.80174        4.61298
C         -0.41431       -1.56312        4.17991
C         -0.22400       -1.32369        2.81816
C          0.59967       -0.75872       -2.65143
H          3.89680        3.35284       -0.81490
H          5.47539        3.15683       -2.71554
H          0.46220       -0.03641       -3.45227
H          0.12039       -1.71877       -2.82444
H          5.29093        1.23339       -4.28160
H          3.58280       -0.51909       -3.90072
H          4.24609       -1.84780       -2.03189
H          5.03769       -3.93549       -1.01231
H          3.53129       -5.26534        0.46324
H          1.24428       -4.43977        0.92589
H          1.53525        3.82497       -1.93823
H          0.41895        6.02151       -1.91723
H         -0.88212        6.74988        0.07236
H         -1.06455        5.23875        2.04184
H          0.03669        3.03395        2.01968
H          2.53874       -0.70739        1.52178
H          3.97763       -0.97781        3.50688
H          4.81652        1.02375        4.72519
H          4.20987        3.29683        3.92084
H          2.78370        3.57068        1.92948
H         -0.08983       -4.32014       -1.75577
H         -1.86125       -5.59748       -2.90812
H         -4.25320       -5.02505       -2.54829
H         -4.85481       -3.14683       -1.02973
H         -3.08704       -1.84386        0.09304
H         -1.22884       -4.33655        1.59932
H         -1.55505       -4.76194        4.00880
H         -1.04259       -2.98699        5.67210
H         -0.19996       -0.77839        4.89961
H          0.13021       -0.35427        2.48276
C         -4.15661        1.44571       -0.47686
C         -4.51867        2.52612        0.35915
C         -5.18863        0.67406       -1.05766
C         -5.85416        2.82403        0.60692
H         -3.73449        3.12888        0.80474
C         -6.52627        0.96524       -0.81186
H         -4.92286       -0.15641       -1.70324
C         -6.83864        2.03711        0.01789
H         -6.14278        3.65169        1.24581
H         -7.32580        0.37962       -1.25270
F         -8.13698        2.32325        0.25810
C         -2.79395        1.14706       -0.72913
C         -1.60963        0.86439       -0.91369
H         -0.74503        1.18799       -1.62385

85
	Complex 15 
Ni        -0.05838       -0.00820       -0.98529
P         -1.32459       -1.65642        0.04687
P         -0.06198        1.99257        0.02979
C         -2.58460       -1.82676       -1.29299
C         -3.40895       -2.93874       -1.49967
C         -4.27956       -2.97592       -2.58854
C         -4.32431       -1.89975       -3.47705
C         -3.52246       -0.77868       -3.26058
C         -2.65890       -0.71847       -2.15734
C         -1.83482        0.51201       -1.86472
C         -2.53211        1.63191       -1.12638
C         -3.90585        1.87067       -1.28716
C         -4.54205        2.91677       -0.61997
C         -3.82333        3.75107        0.23580
C         -2.46053        3.52346        0.42196
C         -1.81328        2.47510       -0.24345
C         -0.45140       -3.27384        0.11532
C         -0.33354       -4.09942       -1.01212
C          0.43933       -5.26032       -0.96348
C          1.11319       -5.60966        0.20652
C          1.01706       -4.78564        1.32886
C          0.24660       -3.62502        1.28213
C         -2.37383       -1.66887        1.57856
C         -2.80299       -0.43688        2.09391
C         -3.64844       -0.38249        3.20278
C         -4.07300       -1.56015        3.81777
C         -3.65043       -2.79280        3.31626
C         -2.81012       -2.84836        2.20442
C          0.95043        3.28563       -0.80183
C          0.40089        4.44842       -1.36056
C          1.22453        5.38949       -1.98370
C          2.60101        5.17904       -2.05406
C          3.15418        4.01890       -1.50648
C          2.33772        3.07466       -0.88733
C          0.29754        2.26410        1.81320
C          0.58054        3.53614        2.33731
C          0.83643        3.69826        3.69838
C          0.82557        2.59170        4.55030
C          0.56429        1.32178        4.03554
C          0.30663        1.15761        2.67389
C         -0.74513        0.82787       -2.70947
H         -3.35407       -3.78690       -0.82395
H         -4.90918       -3.84573       -2.75127
H         -0.50691        0.18757       -3.55115
H         -0.42065        1.85940       -2.81445
H         -4.98531       -1.93254       -4.33841
H         -3.56071        0.05898       -3.95121
H         -4.48681        1.22614       -1.93688
H         -5.60731        3.07285       -0.76475
H         -4.32006        4.55800        0.76602
H         -1.90238        4.14382        1.11684
H         -0.84249       -3.83649       -1.93301
H          0.51613       -5.88960       -1.84549
H          1.71612       -6.51218        0.24165
H          1.54817       -5.04145        2.24101
H          0.18742       -2.99105        2.16177
H         -2.47413        0.48590        1.62851
H         -3.96823        0.58162        3.58703
H         -4.72655       -1.51913        4.68435
H         -3.97597       -3.71450        3.79033
H         -2.48457       -3.81353        1.83094
H         -0.66910        4.62184       -1.31494
H          0.78600        6.28529       -2.41414
H          3.23999        5.91121       -2.53934
H          4.22388        3.84243       -1.56949
H          2.76668        2.15739       -0.49679
H          0.61909        4.39801        1.67822
H          1.05330        4.68719        4.09180
H          1.03100        2.71870        5.60928
H          0.56803        0.45563        4.69052
H          0.11817        0.16786        2.27252
C          4.32174       -0.95061       -0.42047
C          5.08732       -1.55115       -1.44322
C          4.96945       -0.65365        0.79820
C          6.43701       -1.84085       -1.26202
H          4.60538       -1.78795       -2.38589
C          6.31863       -0.93959        0.99035
H          4.39600       -0.19404        1.59666
C          7.03312       -1.52998       -0.04538
H          7.02897       -2.30182       -2.04572
H          6.82003       -0.71281        1.92539
F          8.34586       -1.81007        0.13595
C          2.93964       -0.65329       -0.61315
C          1.76050       -0.35946       -0.78705
H          0.18818       -1.14777       -1.82096

85
Complex 10	
Ni        -0.50832        0.11807       -0.27707
P         -1.38495       -1.82175        0.02754
P          0.05016        2.21551       -0.10316
C         -3.15183       -1.57381       -0.33550
C         -4.14245       -2.56337       -0.24883
C         -5.43677       -2.28948       -0.67760
C         -5.72240       -1.03200       -1.21865
C         -4.73650       -0.05027       -1.28793
C         -3.43194       -0.27986       -0.80550
C         -2.31910        0.77652       -0.84751
C         -2.65504        2.04926       -0.05934
C         -3.92580        2.42480        0.40697
C         -4.13889        3.64533        1.05266
C         -3.09019        4.53931        1.25843
C         -1.80744        4.17431        0.85018
C         -1.59252        2.94580        0.22002
C         -0.80827       -3.18056       -1.06692
C         -1.58443       -3.65919       -2.13260
C         -1.07890       -4.63711       -2.99163
C          0.20342       -5.14912       -2.79772
C          0.98689       -4.67095       -1.74495
C          0.49169       -3.68789       -0.88988
C         -1.34348       -2.48867        1.74364
C         -1.62902       -1.59124        2.78615
C         -1.65783       -2.02813        4.10866
C         -1.39806       -3.36722        4.40982
C         -1.11651       -4.26508        3.38113
C         -1.09145       -3.83095        2.05367
C          0.83365        3.08734       -1.51768
C          0.28960        4.24709       -2.08743
C          0.92315        4.86285       -3.16892
C          2.10206        4.32738       -3.68819
C          2.64655        3.16951       -3.12736
C          2.01717        2.54798       -2.05008
C          1.06469        2.71125        1.34935
C          1.83442        3.88304        1.36053
C          2.55010        4.24722        2.50263
C          2.50613        3.44478        3.64279
C          1.74740        2.27235        3.63701
C          1.03503        1.90446        2.49662
C         -2.12634        1.14970       -2.34867
H         -3.89389       -3.54511        0.14487
H         -6.21032       -3.04870       -0.61061
H         -3.05974        1.50811       -2.80665
H         -1.38199        1.93528       -2.49467
H         -6.72111       -0.81617       -1.58859
H         -4.98578        0.91076       -1.72594
H         -4.76781        1.75623        0.28275
H         -5.13821        3.89273        1.40107
H         -3.25861        5.48622        1.76235
H         -0.96436        4.82348        1.06950
H         -2.58386       -3.27196       -2.29552
H         -1.69240       -4.99789       -3.81214
H          0.59313       -5.91223       -3.46520
H          1.99030       -5.05713       -1.59090
H          1.11915       -3.29762       -0.09669
H         -1.83607       -0.54881        2.55918
H         -1.88095       -1.32312        4.90413
H         -1.41539       -3.70726        5.44114
H         -0.91557       -5.30823        3.60759
H         -0.87005       -4.53992        1.26340
H         -0.63171        4.66366       -1.69246
H          0.49274        5.75988       -3.60479
H          2.59274        4.80706       -4.53015
H          3.56041        2.74523       -3.53269
H          2.43228        1.63915       -1.62393
H          1.88552        4.50812        0.47473
H          3.14544        5.15574        2.49719
H          3.06623        3.72710        4.52960
H          1.71795        1.63723        4.51757
H          0.46885        0.97891        2.48635
C          3.78637       -1.19560       -0.05238
C          4.29948       -2.04421       -1.05691
C          4.67157       -0.75098        0.95352
C          5.63594       -2.43548       -1.05921
H          3.63284       -2.39306       -1.83895
C          6.00793       -1.14035        0.96216
H          4.29316       -0.09452        1.73003
C          6.47079       -1.97760       -0.04667
H          6.03609       -3.08609       -1.82967
H          6.69206       -0.80361        1.73385
F          7.77017       -2.35653       -0.04308
C          2.41725       -0.79517       -0.05515
C          1.23228       -0.47001        0.01046
H         -1.79798        0.27735       -2.92492

85
TS 14 to 10	
Ni        -0.05918       -0.04255       -0.64814
P         -0.65833       -2.00254        0.10039
P         -0.80324        1.97025        0.12884
C         -1.65975       -2.56851       -1.34062
C         -2.06975       -3.88441       -1.58962
C         -2.74620       -4.19693       -2.76745
C         -3.00466       -3.19176       -3.70207
C         -2.62182       -1.87595       -3.44246
C         -1.97375       -1.53624       -2.24405
C         -1.57467       -0.11136       -1.90986
C         -2.68772        0.86540       -1.57978
C         -3.97875        0.73367       -2.11703
C         -4.99125        1.64481       -1.81761
C         -4.74490        2.71853       -0.96411
C         -3.47749        2.85834       -0.40128
C         -2.45650        1.94378       -0.68782
C          0.69805       -3.22811        0.31031
C          1.12351       -4.07163       -0.72569
C          2.24304       -4.88936       -0.56106
C          2.95706       -4.87418        0.63686
C          2.55182       -4.02518        1.66965
C          1.43837       -3.20333        1.50446
C         -1.79434       -2.34097        1.52585
C         -2.80492       -1.40010        1.77999
C         -3.73994       -1.61367        2.79217
C         -3.67766       -2.77091        3.57038
C         -2.67922       -3.71411        3.32553
C         -1.74745       -3.50516        2.30723
C          0.06602        3.41852       -0.61378
C         -0.48926        4.23989       -1.60535
C          0.25352        5.28756       -2.15743
C          1.55464        5.53263       -1.72155
C          2.11838        4.71758       -0.73606
C          1.38531        3.66495       -0.19256
C         -1.11367        2.54961        1.85484
C         -1.28652        3.90168        2.19459
C         -1.52139        4.27630        3.51736
C         -1.57868        3.30737        4.52139
C         -1.39253        1.96325        4.19786
C         -1.15453        1.58805        2.87480
C         -0.40127        0.38483       -2.60594
H         -1.84359       -4.66685       -0.87114
H         -3.05607       -5.21922       -2.96323
H          0.03548       -0.26176       -3.36549
H         -0.36641        1.44158       -2.86551
H         -3.50378       -3.43299       -4.63628
H         -2.81600       -1.10532       -4.18274
H         -4.20551       -0.09914       -2.77084
H         -5.97817        1.50624       -2.25026
H         -5.53282        3.42540       -0.72176
H         -3.28889        3.66681        0.29833
H          0.58609       -4.08968       -1.66737
H          2.55656       -5.53786       -1.37412
H          3.82547       -5.51387        0.76411
H          3.10647       -3.99736        2.60316
H          1.14493       -2.53581        2.30931
H         -2.86052       -0.49479        1.18273
H         -4.51334       -0.87317        2.97394
H         -4.40186       -2.93582        4.36287
H         -2.62527       -4.61886        3.92455
H         -0.97977       -4.24995        2.12726
H         -1.50496        4.06718       -1.94578
H         -0.19141        5.91424       -2.92531
H          2.12924        6.34933       -2.14879
H          3.13296        4.90013       -0.39310
H          1.84022        3.02025        0.55315
H         -1.22191        4.66542        1.42572
H         -1.65293        5.32585        3.76511
H         -1.75710        3.60096        5.55186
H         -1.42260        1.20503        4.97494
H         -0.99161        0.54338        2.63070
C          4.45570        0.13298       -0.22491
C          5.17779       -1.01928        0.15422
C          5.17751        1.32350       -0.45794
C          6.56184       -0.98494        0.29738
H          4.63563       -1.94131        0.33572
C          6.56166        1.36638       -0.31843
H          4.63530        2.21534       -0.75470
C          7.23318        0.20893        0.05837
H          7.12438       -1.86545        0.58912
H          7.12353        2.27700       -0.49703
F          8.57868        0.24562        0.19645
C          3.03906        0.09567       -0.36874
C          1.81496        0.03030       -0.47244
H          0.95372        0.28967       -1.70297

85
TS 14 to 15	
Ni         0.02516        0.01338       -0.85333
P         -1.11599       -1.76592        0.03560
P         -0.32945        2.01385        0.10419
C         -2.18188       -2.10792       -1.43381
C         -2.82757       -3.31889       -1.71030
C         -3.56154       -3.47183       -2.88601
C         -3.64880       -2.41186       -3.79088
C         -3.02820       -1.19515       -3.50696
C         -2.30486       -1.01944       -2.31804
C         -1.67501        0.30606       -1.96258
C         -2.57743        1.35252       -1.35169
C         -3.93902        1.42950       -1.68422
C         -4.76390        2.41332       -1.14067
C         -4.25188        3.34642       -0.23949
C         -2.90666        3.27795        0.11963
C         -2.06973        2.29286       -0.41958
C         -0.05944       -3.25814        0.24515
C          0.28870       -4.07923       -0.83716
C          1.20027       -5.12323       -0.67235
C          1.78425       -5.35902        0.57192
C          1.45776       -4.53732        1.65259
C          0.54969       -3.49217        1.48909
C         -2.32541       -1.89303        1.43705
C         -2.97607       -0.72211        1.85350
C         -3.94556       -0.76269        2.85628
C         -4.27527       -1.97470        3.46286
C         -3.63340       -3.14679        3.05860
C         -2.66884       -3.10832        2.05174
C          0.64778        3.39126       -0.62682
C          0.07336        4.45861       -1.33089
C          0.87989        5.46360       -1.87184
C          2.26396        5.41369       -1.71265
C          2.84414        4.34934       -1.01751
C          2.04538        3.34121       -0.48222
C         -0.25617        2.38147        1.90726
C         -0.19056        3.69158        2.40988
C         -0.14409        3.92021        3.78455
C         -0.15073        2.84416        4.67483
C         -0.19702        1.53890        4.18519
C         -0.24406        1.30862        2.80954
C         -0.53031        0.73350       -2.67334
H         -2.73839       -4.15090       -1.01823
H         -4.05118       -4.41685       -3.10206
H         -0.11473        0.10903       -3.45683
H         -0.31800        1.79419       -2.77495
H         -4.20143       -2.53251       -4.71825
H         -3.09795       -0.37193       -4.21226
H         -4.36097        0.70710       -2.37358
H         -5.81361        2.44377       -1.41882
H         -4.89502        4.10677        0.19331
H         -2.51126        3.97511        0.85225
H         -0.14877       -3.90381       -1.81399
H          1.45531       -5.75029       -1.52173
H          2.49330       -6.17183        0.69801
H          1.91213       -4.70712        2.62453
H          0.31143       -2.85763        2.33759
H         -2.72342        0.22745        1.39416
H         -4.43652        0.15535        3.16536
H         -5.02558       -2.00666        4.24758
H         -3.88440       -4.09469        3.52631
H         -2.17504       -4.02688        1.75261
H         -1.00280        4.50797       -1.46048
H          0.42214        6.28439       -2.41669
H          2.88949        6.19604       -2.13273
H          3.92257        4.29952       -0.89845
H          2.50372        2.49849        0.02571
H         -0.15675        4.53365        1.72535
H         -0.09374        4.93818        4.16017
H         -0.10844        3.02358        5.74524
H         -0.18810        0.69750        4.87167
H         -0.26492        0.29257        2.43010
C          4.45964       -0.60840       -0.34608
C          5.39719        0.22695       -0.99173
C          4.95442       -1.64652        0.47343
C          6.76675        0.04088       -0.82497
H          5.03425        1.02582       -1.63018
C          6.32203       -1.84091        0.64527
H          4.24703       -2.30235        0.97008
C          7.20909       -0.99195       -0.00662
H          7.49106        0.67989       -1.31903
H          6.70773       -2.63705        1.27335
F          8.54029       -1.17712        0.15896
C          3.05915       -0.41481       -0.51872
C          1.85184       -0.21170       -0.62731
H          0.70386       -1.02397       -1.58284

85
TS 15 to 10	
Ni        -0.26138        0.00574       -0.95862
P         -0.85479       -1.93313        0.05179
P         -0.53711        2.01560       -0.00528
C         -2.36332       -2.33749       -0.92183
C         -3.02159       -3.57460       -0.94080
C         -4.08931       -3.78767       -1.81052
C         -4.48926       -2.76612       -2.67543
C         -3.85817       -1.52345       -2.63308
C         -2.81372       -1.27664       -1.72708
C         -2.16303        0.08700       -1.60063
C         -2.98515        1.16221       -0.91059
C         -4.38845        1.17871       -0.97745
C         -5.13686        2.16967       -0.34217
C         -4.50616        3.17645        0.38666
C         -3.11544        3.17441        0.47790
C         -2.35880        2.17991       -0.15239
C          0.34728       -3.28903       -0.25826
C          0.18509       -4.26224       -1.25435
C          1.19077       -5.19966       -1.49990
C          2.37106       -5.17753       -0.75801
C          2.55037       -4.20126        0.22417
C          1.55316       -3.25826        0.46448
C         -1.41596       -2.20225        1.79581
C         -2.29385       -1.24771        2.33693
C         -2.79028       -1.38972        3.63135
C         -2.40884       -2.48340        4.41180
C         -1.53428       -3.43430        3.88618
C         -1.04348       -3.29919        2.58560
C          0.15169        3.40311       -1.00733
C         -0.64289        4.39406       -1.60233
C         -0.05777        5.40433       -2.37036
C          1.32409        5.43719       -2.55148
C          2.12209        4.44903       -1.96944
C          1.54344        3.43587       -1.20797
C         -0.10972        2.48851        1.72087
C          0.05931        3.82372        2.12128
C          0.36411        4.12990        3.44749
C          0.51098        3.10765        4.38731
C          0.35854        1.77730        3.99519
C          0.05597        1.46856        2.66856
C         -1.26690        0.44191       -2.66982
H         -2.68817       -4.37416       -0.28586
H         -4.59447       -4.74884       -1.82820
H         -1.23191       -0.20186       -3.54473
H         -1.08800        1.48806       -2.90813
H         -5.29768       -2.93617       -3.38076
H         -4.17561       -0.73610       -3.31069
H         -4.91103        0.40062       -1.51916
H         -6.22069        2.14439       -0.41203
H         -5.08799        3.94039        0.89349
H         -2.61314        3.93006        1.07466
H         -0.72137       -4.29038       -1.84796
H          1.04737       -5.94742       -2.27476
H          3.15135       -5.90814       -0.95035
H          3.47459       -4.16078        0.79268
H          1.71982       -2.48403        1.20617
H         -2.58913       -0.38858        1.74088
H         -3.46943       -0.64278        4.03194
H         -2.78981       -2.59171        5.42314
H         -1.23357       -4.28860        4.48617
H         -0.36703       -4.04863        2.18942
H         -1.71953        4.38119       -1.47066
H         -0.68660        6.16411       -2.82594
H          1.77741        6.22303       -3.14886
H          3.19802        4.45981       -2.11717
H          2.16343        2.64809       -0.79217
H         -0.03229        4.62372        1.39320
H          0.49309        5.16666        3.74497
H          0.75276        3.34769        5.41872
H          0.48214        0.97641        4.71811
H         -0.04720        0.43273        2.36467
C          4.22085       -0.19445       -0.45260
C          5.00782       -1.03613       -1.26860
C          4.87672        0.54754        0.55363
C          6.38578       -1.13160       -1.09313
H          4.51971       -1.61594       -2.04472
C          6.25439        0.46008        0.73681
H          4.28769        1.19529        1.19491
C          6.98930       -0.37986       -0.09160
H          6.99444       -1.77573       -1.71905
H          6.76208        1.02935        1.50835
F          8.32938       -0.46930        0.08262
C          2.80905       -0.10360       -0.63659
C          1.59647       -0.01691       -0.80681
H          0.12310       -0.53017       -2.24910

85
Complex 16	
Ni        -0.70795       -0.17469       -1.39082
P          2.28316        0.37848        0.26575
P         -1.59872       -1.44041        0.19373
C          2.90603       -0.26985       -1.35969
C          4.19305        0.04868       -1.81929
C          4.64957       -0.37781       -3.06559
C          3.81208       -1.14707       -3.87148
C          2.54378       -1.49915       -3.41462
C          2.06424       -1.08115       -2.15957
C          0.72758       -1.59963       -1.70186
C          0.76048       -2.62002       -0.59332
C          1.83572       -3.51715       -0.47510
C          1.84773       -4.50037        0.51276
C          0.78822       -4.60813        1.41644
C         -0.28231       -3.72153        1.32062
C         -0.30671       -2.73511        0.32574
C          2.16999        2.20972        0.00500
C          2.59339        2.89876       -1.14004
C          2.43229        4.28288       -1.23871
C          1.85045        5.00185       -0.19514
C          1.41816        4.32729        0.94827
C          1.56779        2.94476        1.04117
C          3.80663        0.23087        1.32126
C          4.07400       -1.03114        1.88067
C          5.18102       -1.22764        2.70445
C          6.03338       -0.16143        3.00080
C          5.77129        1.09873        2.46389
C          4.66818        1.29438        1.62925
C         -3.14911       -2.27469       -0.34718
C         -3.29341       -3.66642       -0.43274
C         -4.48700       -4.22725       -0.89277
C         -5.55157       -3.40697       -1.26538
C         -5.41750       -2.01889       -1.18608
C         -4.22303       -1.45583       -0.73950
C         -1.91643       -0.98001        1.95081
C         -3.15510       -1.14034        2.58622
C         -3.32579       -0.73720        3.91329
C         -2.26264       -0.17768        4.62060
C         -1.02323       -0.01802        3.99485
C         -0.85096       -0.41058        2.66947
C         -0.34174       -1.67001       -2.62195
H          4.84726        0.64389       -1.18965
H          5.64850       -0.11303       -3.39993
H         -0.22023       -1.28426       -3.62934
H         -1.08140       -2.46195       -2.52599
H          4.15070       -1.49299       -4.84409
H          1.91389       -2.13847       -4.02477
H          2.66581       -3.44341       -1.16983
H          2.69001       -5.18361        0.57802
H          0.80314       -5.36502        2.19493
H         -1.09270       -3.77441        2.04219
H          3.04618        2.35665       -1.96265
H          2.76398        4.79815       -2.13603
H          1.72543        6.07782       -0.27474
H          0.95149        4.87505        1.76186
H          1.20515        2.42817        1.92617
H          3.40934       -1.86494        1.66887
H          5.37344       -2.21153        3.12332
H          6.89145       -0.31166        3.64970
H          6.42700        1.93477        2.69158
H          4.47631        2.28084        1.21986
H         -2.47204       -4.31495       -0.14717
H         -4.58217       -5.30732       -0.95885
H         -6.47893       -3.84536       -1.62236
H         -6.23886       -1.37322       -1.48266
H         -4.11941       -0.37479       -0.70232
H         -3.98987       -1.57866        2.04978
H         -4.29185       -0.86699        4.39289
H         -2.39706        0.13308        5.65263
H         -0.18927        0.41472        4.54018
H          0.11128       -0.27895        2.18193
C         -1.36557        1.59403       -1.48340
C         -2.26966        2.57991       -0.91778
C         -2.83325        2.41886        0.36006
C         -2.60804        3.73715       -1.64884
C         -3.69957        3.36976        0.89600
H         -2.57754        1.53942        0.94022
C         -3.47697        4.69250       -1.13105
H         -2.18125        3.87694       -2.63682
C         -4.00954        4.49240        0.13862
H         -4.13264        3.25135        1.88339
H         -3.74479        5.58277       -1.69014
F         -4.85371        5.41771        0.64829
C         -0.52411        1.34655       -2.43028
H         -0.00189        1.72474       -3.29691

85
Complex 16-1	
Ni         0.12405       -1.55014       -0.02163
P         -0.77880        1.81276        0.24451
P          2.24892       -1.02275        0.21679
C         -1.73826        1.25836       -1.24892
C         -2.98229        1.82366       -1.56678
C         -3.71817        1.39735       -2.67243
C         -3.20734        0.38549       -3.48323
C         -1.98108       -0.19900       -3.17001
C         -1.23243        0.20281       -2.04852
C          0.07705       -0.48885       -1.77639
C          1.31808        0.34795       -1.96771
C          1.37508        1.30291       -2.99647
C          2.52937        2.04880       -3.22225
C          3.65718        1.86456       -2.42003
C          3.61758        0.92739       -1.39020
C          2.46236        0.17029       -1.15854
C         -2.14301        2.26153        1.41836
C         -2.75184        1.20263        2.11623
C         -3.76218        1.45052        3.04390
C         -4.16958        2.76072        3.30628
C         -3.56186        3.81948        2.63186
C         -2.55712        3.57332        1.69277
C         -0.11485        3.47155       -0.25200
C          0.91064        3.99752        0.55286
C          1.48257        5.23656        0.26652
C          1.05317        5.96531       -0.84410
C          0.04852        5.44713       -1.66191
C         -0.53253        4.21187       -1.36803
C          2.95262       -0.20833        1.70953
C          4.32703       -0.19084        1.99453
C          4.80674        0.46734        3.12718
C          3.91974        1.11218        3.99129
C          2.55028        1.09090        3.72254
C          2.06779        0.43197        2.59048
C          3.43079       -2.39327       -0.12038
C          3.57863       -3.39771        0.85244
C          4.39801       -4.49904        0.61787
C          5.07583       -4.62348       -0.59797
C          4.92951       -3.63831       -1.57298
C          4.11348       -2.52863       -1.33726
C          0.16869       -1.88606       -1.96437
H         -3.38868        2.60094       -0.92715
H         -4.67839        1.85321       -2.89567
H         -3.75921        0.04782       -4.35596
H         -1.58457       -0.98409       -3.80562
H          0.50341        1.45704       -3.62410
H          2.54578        2.78209       -4.02340
H          4.55284        2.45553       -2.58644
H          4.48260        0.79923       -0.74609
H         -2.43023        0.18099        1.93190
H         -4.22669        0.61973        3.56751
H         -4.95188        2.95406        4.03472
H         -3.87036        4.84194        2.83242
H         -2.09412        4.40663        1.17430
H          1.26951        3.42669        1.40540
H          2.27097        5.62687        0.90389
H          1.50304        6.92699       -1.07397
H         -0.28745        6.00551       -2.53148
H         -1.31244        3.82324       -2.01423
H          5.02341       -0.70625        1.34007
H          5.87263        0.47224        3.33675
H          4.29413        1.62080        4.87507
H          1.85395        1.57920        4.39823
H          1.00252        0.40652        2.38489
H          3.04991       -3.31485        1.79781
H          4.50396       -5.26393        1.38171
H          5.71111       -5.48480       -0.78245
H          5.45240       -3.72743       -2.52095
H          4.01492       -1.76458       -2.10110
H          1.11786       -2.32532       -2.26468
C         -3.59115       -2.31936       -0.50924
C         -4.88298       -2.80357       -0.70476
C         -5.34462       -3.82676        0.11351
C         -4.55778       -4.37382        1.12232
C         -3.27462       -3.87137        1.31300
C         -2.76326       -2.83668        0.50241
H         -5.52836       -2.40233       -1.47864
H         -4.95538       -5.17350        1.73816
H         -2.64573       -4.28474        2.09516
C         -1.42029       -2.32756        0.72359
C         -0.46343       -2.26483        1.59244
H         -3.21768       -1.52262       -1.14118
H         -0.70914       -2.45551       -2.25506
H         -0.16656       -2.46951        2.61035
F         -6.59369       -4.30777       -0.07540

85
Complex 17	
Ni        -0.04312        0.40780        0.28212
P         -1.71896       -0.99610       -0.17111
P          2.09550        0.01155       -0.31859
C         -2.22662       -1.27463        1.57177
C         -3.44088       -1.85328        1.95393
C         -3.78446       -1.94713        3.30209
C         -2.89549       -1.46715        4.26342
C         -1.66793       -0.92107        3.88426
C         -1.29485       -0.82148        2.53412
C          0.07239       -0.32711        2.07122
C          1.03868       -1.49221        1.84922
C          0.96991       -2.65223        2.63899
C          1.86564       -3.70814        2.48071
C          2.85263       -3.64302        1.49896
C          2.92994       -2.51532        0.68329
C          2.04466       -1.43771        0.84081
C         -3.05833        0.00286       -0.94354
C         -3.96866        0.75120       -0.18294
C         -4.89675        1.58390       -0.81043
C         -4.92743        1.68446       -2.20114
C         -4.01870        0.95118       -2.96719
C         -3.08690        0.12304       -2.34443
C         -1.89148       -2.65899       -0.96531
C         -0.77221       -3.50634       -0.95237
C         -0.84616       -4.78882       -1.49643
C         -2.03649       -5.24065       -2.06809
C         -3.15416       -4.40484       -2.09017
C         -3.08452       -3.12412       -1.54028
C          3.41195        1.10904        0.36726
C          4.42244        0.65819        1.23064
C          5.39506        1.53960        1.70596
C          5.37372        2.88165        1.32354
C          4.37054        3.34206        0.46933
C          3.39381        2.46376        0.00073
C          2.88502       -0.69976       -1.83549
C          4.22968       -0.50966       -2.18682
C          4.73421       -1.03964       -3.37679
C          3.90638       -1.77084       -4.22838
C          2.56497       -1.96437       -3.88918
C          2.05681       -1.42339       -2.71001
C          0.70238        0.76581        2.99020
H         -4.13002       -2.21242        1.19479
H         -4.73576       -2.38007        3.59683
H          0.44564        0.62613        4.04991
H          1.79798        0.67975        2.95360
H         -3.15205       -1.52506        5.31774
H         -0.98869       -0.58110        4.65842
H          0.19828       -2.72519        3.39762
H          1.78616       -4.58167        3.12188
H          3.55364       -4.46159        1.36339
H          3.68160       -2.47631       -0.09876
H         -3.95245        0.68392        0.89916
H         -5.59551        2.15645       -0.20752
H         -5.65021        2.33393       -2.68596
H         -4.03159        1.02746       -4.05061
H         -2.38373       -0.44161       -2.95038
H          0.16032       -3.16062       -0.51718
H          0.02922       -5.43145       -1.47720
H         -2.09238       -6.23691       -2.49722
H         -4.08341       -4.74927       -2.53534
H         -3.95865       -2.48159       -1.57161
H          4.44653       -0.38221        1.53807
H          6.16916        1.17603        2.37593
H          6.13029        3.56659        1.69543
H          4.33996        4.38744        0.17639
H          2.60295        2.83749       -0.64232
H          4.88631        0.05418       -1.53252
H          5.77748       -0.88073       -3.63528
H          4.30055       -2.18193       -5.15327
H          1.91132       -2.52783       -4.54904
H          1.00772       -1.56192       -2.46174
C         -0.10620        2.07126        1.15830
C          0.27247        2.09471        2.44882
H          0.34629        2.99866        3.05815
C         -0.61219        3.22468        0.39954
C         -0.31479        3.37227       -0.97134
C         -1.44499        4.19792        0.99167
C         -0.79691        4.44887       -1.71518
H          0.32161        2.63910       -1.45994
C         -1.92667        5.28336        0.26604
H         -1.71702        4.08591        2.03644
C         -1.59414        5.39188       -1.08075
H         -0.56181        4.56539       -2.76779
H         -2.56157        6.03629        0.72156
F         -2.06792        6.44176       -1.79187

85
Complex 17 noP	
Ni         1.02765        0.04747       -0.65818
P         -2.19224       -0.71523        0.16942
P          0.53546        1.93755        0.17130
C         -2.12928       -1.38344       -1.56049
C         -3.00104       -2.40028       -1.97549
C         -2.95484       -2.92033       -3.26829
C         -2.01970       -2.41438       -4.16570
C         -1.15211       -1.39860       -3.76596
C         -1.17584       -0.84959       -2.46930
C         -0.25059        0.29031       -2.08501
C         -0.91414        1.65067       -2.11240
C         -1.82021        2.03191       -3.11534
C         -2.36036        3.31690       -3.14417
C         -2.00373        4.25777       -2.17492
C         -1.11535        3.89651       -1.16310
C         -0.59182        2.59938       -1.11816
C         -1.15121       -1.92788        1.11129
C         -0.62399       -3.11138        0.57142
C          0.17466       -3.95465        1.34744
C          0.45089       -3.63551        2.67720
C         -0.06897       -2.46160        3.22727
C         -0.85361       -1.61104        2.44900
C         -3.91105       -1.18353        0.69667
C         -4.94707       -0.30959        0.32266
C         -6.26529       -0.55479        0.70283
C         -6.57216       -1.67094        1.48483
C         -5.55263       -2.53909        1.87524
C         -4.23344       -2.30049        1.48195
C          1.91290        3.16534        0.28214
C          1.76047        4.39463        0.94437
C          2.79726        5.32705        0.95268
C          4.00059        5.04369        0.30322
C          4.16541        3.82063       -0.34703
C          3.12976        2.88501       -0.35432
C         -0.28703        2.12575        1.80354
C          0.48458        1.89602        2.95499
C         -0.09010        1.98304        4.22155
C         -1.44512        2.29727        4.35558
C         -2.21845        2.52482        3.21712
C         -1.64486        2.43872        1.94633
C          1.13435        0.23474       -2.82114
H         -3.72476       -2.79760       -1.27168
H         -3.63768       -3.71167       -3.56363
H          1.04669       -0.02005       -3.88230
H          1.61837        1.21505       -2.79836
H         -1.96505       -2.79907       -5.18051
H         -0.45208       -1.01175       -4.49798
H         -2.10003        1.31191       -3.87834
H         -3.05707        3.58927       -3.93237
H         -2.41900        5.26077       -2.20375
H         -0.84048        4.62228       -0.40339
H         -0.83605       -3.37506       -0.45920
H          0.57853       -4.86346        0.91044
H          1.06934       -4.29474        3.27960
H          0.14281       -2.20243        4.26093
H         -1.23834       -0.69245        2.88273
H         -4.71561        0.57087       -0.27219
H         -7.05192        0.12965        0.39734
H         -7.59741       -1.85878        1.79062
H         -5.78226       -3.40884        2.48485
H         -3.45154       -2.98725        1.78957
H          0.83800        4.61787        1.47149
H          2.66676        6.27278        1.47091
H          4.80863        5.76948        0.31375
H          5.10416        3.58709       -0.84085
H          3.26732        1.91895       -0.83128
H          1.53886        1.65220        2.85918
H          0.51924        1.80615        5.10312
H         -1.89405        2.36468        5.34228
H         -3.27262        2.76731        3.31382
H         -2.25476        2.60900        1.06705
C          2.66455       -0.78257       -0.94045
C          3.68352       -1.70080       -0.45906
C          3.75050       -2.03332        0.90966
C          4.65824       -2.25255       -1.31796
C          4.71725       -2.90582        1.39838
H          3.01525       -1.60494        1.58317
C          5.64426       -3.11220       -0.84265
H          4.64078       -1.98788       -2.37082
C          5.65289       -3.42945        0.51151
H          4.76576       -3.17631        2.44773
H          6.39966       -3.53509       -1.49641
F          6.60612       -4.26324        0.98237
C          2.04435       -0.87371       -2.16149
H          2.05842       -1.80851       -2.72716

98
Complex 12	
Ni        -0.32690       -0.10406       -0.70403
P         -0.58481       -1.80628        0.85653
P         -1.57852        1.77668       -0.32386
C         -1.40072       -2.97444       -0.29431
C         -1.47644       -4.35680       -0.08505
C         -2.04655       -5.18568       -1.04822
C         -2.54712       -4.61636       -2.21970
C         -2.49952       -3.23572       -2.41204
C         -1.94084       -2.37482       -1.45085
C         -1.95628       -0.84779       -1.58355
C         -3.24818       -0.27386       -0.98246
C         -4.47475       -0.95664       -1.00955
C         -5.64081       -0.38078       -0.50313
C         -5.61702        0.89927        0.05100
C         -4.41121        1.59855        0.09364
C         -3.24085        1.02019       -0.41311
C          1.04096       -2.56494        1.27698
C          1.70262       -3.43081        0.39315
C          2.99570       -3.87773        0.66858
C          3.65450       -3.46381        1.82660
C          3.01284       -2.59086        2.70733
C          1.72232       -2.14035        2.43158
C         -1.55723       -2.01729        2.42790
C         -2.65605       -1.17027        2.64027
C         -3.46168       -1.31426        3.77064
C         -3.17813       -2.30323        4.71266
C         -2.08715       -3.15145        4.51453
C         -1.28564       -3.01298        3.38107
C         -1.54321        3.08388       -1.62780
C         -2.66985        3.47727       -2.36414
C         -2.56264        4.45471       -3.35638
C         -1.33198        5.05420       -3.62330
C         -0.20272        4.66849       -2.89709
C         -0.30667        3.68734       -1.91322
C         -1.57738        2.78409        1.23021
C         -1.94008        4.13971        1.27597
C         -1.89857        4.84797        2.47824
C         -1.49135        4.21538        3.65364
C         -1.12259        2.86899        3.62077
C         -1.15793        2.16217        2.41808
C         -1.83541       -0.40036       -3.06680
H         -1.06685       -4.78797        0.82388
H         -2.09038       -6.25963       -0.89244
H         -2.53507       -0.92816       -3.73249
H         -2.11808        0.65836       -3.14803
H         -2.98346       -5.24889       -2.98820
H         -2.90968       -2.82606       -3.32835
H         -4.51870       -1.95799       -1.42352
H         -6.57120       -0.94138       -0.53504
H         -6.52210        1.34321        0.45526
H         -4.37224        2.58511        0.54702
H          1.20643       -3.75520       -0.51442
H          3.48871       -4.54965       -0.02793
H          4.65984       -3.81516        2.03986
H          3.51685       -2.25873        3.61072
H          1.23533       -1.46424        3.12868
H         -2.88661       -0.39625        1.91616
H         -4.30831       -0.64902        3.91333
H         -3.80148       -2.41273        5.59551
H         -1.85996       -3.92600        5.24192
H         -0.43972       -3.67858        3.24482
H         -3.63206        3.01598       -2.16676
H         -3.44423        4.74617       -3.92036
H         -1.25032        5.81257       -4.39647
H          0.76082        5.12506       -3.10462
H          0.57928        3.38115       -1.36372
H         -2.25024        4.64678        0.36800
H         -2.18485        5.89590        2.49485
H         -1.45923        4.76807        4.58821
H         -0.80697        2.36698        4.53116
H         -0.86658        1.11657        2.39854
C          0.49871       -0.51319       -2.44944
C         -0.39805       -0.58430       -3.44801
H         -0.12205       -0.72830       -4.49604
C          1.93641       -0.71531       -2.72488
C          2.86402        0.34436       -2.69939
C          2.42913       -1.99263       -3.05818
C          4.21448        0.14702       -2.99281
H          2.51012        1.34539       -2.47356
C          3.77632       -2.21199       -3.34672
H          1.73098       -2.82306       -3.09664
C          4.65187       -1.13489       -3.30618
H          4.92205        0.97032       -2.99919
H          4.14998       -3.19674       -3.60825
F          5.96471       -1.33501       -3.58375
N          1.25442        0.55234        0.03555
C          2.22634        0.93346        0.54695
C          3.40710        1.41538        1.18345
C          3.30402        2.32538        2.25338
C          4.67231        0.98178        0.74309
C          4.45324        2.79641        2.87727
H          2.32535        2.65470        2.58638
C          5.82134        1.45288        1.36754
H          4.74057        0.28863       -0.08789
C          5.69195        2.35094        2.42344
H          4.40511        3.49786        3.70237
H          6.80859        1.13746        1.04966
F          6.80341        2.80624        3.02725

99
Complex 18	
Ni         0.19126        0.78343        0.14080
P         -0.96613       -0.98316        1.21030
P          2.37333        0.38317       -0.53194
C         -0.74580       -0.42460        2.94025
C         -1.46152       -0.96738        4.01724
C         -1.37367       -0.40102        5.28412
C         -0.57386        0.72888        5.46280
C          0.16252        1.24508        4.39921
C          0.12732        0.66166        3.11667
C          1.05835        1.11372        1.98470
C          2.44660        0.46800        2.17035
C          3.02154        0.24907        3.43617
C          4.34651       -0.15995        3.57563
C          5.15317       -0.35383        2.45316
C          4.60261       -0.16924        1.18851
C          3.25740        0.19951        1.04874
C         -2.81120       -1.06050        1.05215
C         -3.63769       -0.20893        1.80489
C         -5.02293       -0.22417        1.63635
C         -5.61063       -1.08383        0.70817
C         -4.80057       -1.92476       -0.05607
C         -3.41556       -1.91096        0.11022
C         -0.49933       -2.77880        1.29292
C          0.81332       -3.12741        0.95044
C          1.25845       -4.44520        1.05802
C          0.39257       -5.44036        1.51077
C         -0.91855       -5.10756        1.85580
C         -1.36154       -3.78902        1.75001
C          3.22108        1.80075       -1.38797
C          4.42125        1.63238       -2.09804
C          5.06868        2.72466       -2.67489
C          4.52689        4.00553       -2.55562
C          3.33460        4.18610       -1.85532
C          2.68557        3.09361       -1.27650
C          2.88141       -1.02510       -1.61366
C          2.53954       -0.95617       -2.97776
C          2.81697       -2.01496       -3.83984
C          3.43940       -3.16925       -3.35926
C          3.78069       -3.25290       -2.00996
C          3.50372       -2.19242       -1.14352
C          1.23480        2.65513        2.01595
H         -2.11369       -1.81980        3.85508
H         -1.93644       -0.81887        6.11354
H          1.47854        3.03525        3.01885
H          2.10381        2.93101        1.40234
H         -0.51535        1.20753        6.43658
H          0.78536        2.11349        4.58024
H          2.43016        0.40673        4.32956
H          4.75392       -0.31654        4.57075
H          6.19124       -0.65354        2.56217
H          5.21441       -0.32733        0.30543
H         -3.19936        0.47362        2.52341
H         -5.64034        0.44189        2.23199
H         -6.68910       -1.09712        0.57995
H         -5.24342       -2.59532       -0.78673
H         -2.80697       -2.57558       -0.49228
H          1.48964       -2.35988        0.59353
H          2.27877       -4.69238        0.78002
H          0.73426       -6.46822        1.59146
H         -1.60058       -5.87598        2.20879
H         -2.38694       -3.55262        2.01244
H          4.84960        0.64215       -2.21281
H          5.99638        2.57322       -3.21948
H          5.02982        4.85545       -3.00772
H          2.90333        5.17838       -1.75890
H          1.75866        3.25148       -0.73454
H          2.05659       -0.06559       -3.36687
H          2.54514       -1.93788       -4.88850
H          3.65772       -3.99366       -4.03154
H          4.27232       -4.14259       -1.62640
H          3.78619       -2.27432       -0.09976
C         -0.63756        0.28849       -1.77608
C         -0.19695        1.45274       -1.73181
C         -0.72678        2.51311        0.57612
C         -0.02039        3.24674        1.46115
H         -0.32528        4.24726        1.77924
H          0.02817        2.42641       -2.11781
C         -1.30510       -0.82755       -2.40260
C         -2.49818       -0.59173       -3.11458
C         -0.78519       -2.13377       -2.36878
C         -3.15150       -1.62749       -3.77664
H         -2.90990        0.41151       -3.13503
C         -1.42890       -3.17508       -3.03308
H          0.12686       -2.33159       -1.81963
C         -2.60386       -2.90478       -3.72650
H         -4.07118       -1.45841       -4.32605
H         -1.03360       -4.18474       -3.01821
C         -1.91004        3.11808       -0.08539
C         -1.91663        4.48264       -0.44566
C         -3.05842        2.37197       -0.40887
C         -3.01920        5.08408       -1.05158
H         -1.03283        5.08218       -0.25117
C         -4.17372        2.95392       -1.00913
H         -3.08274        1.31639       -0.17448
C         -4.13863        4.30758       -1.32001
H         -3.01595        6.13436       -1.32432
H         -5.06149        2.37239       -1.23493
F         -5.21384        4.87903       -1.91317
F         -3.23231       -3.91271       -4.36844

99
Complex 18 noP	
Ni         0.68575        1.20069       -0.54575
P         -1.64724       -1.59708       -0.23100
P         -1.10658        1.93169        0.67866
C         -1.14720       -1.65176       -2.01445
C         -1.27170       -2.86803       -2.70734
C         -0.83627       -3.01764       -4.01925
C         -0.25677       -1.92030       -4.65139
C         -0.15970       -0.70018       -3.98904
C         -0.61820       -0.50316       -2.66775
C         -0.63268        0.90273       -2.05001
C         -2.08154        1.31535       -1.76502
C         -3.06161        1.23304       -2.77175
C         -4.34147        1.74671       -2.57813
C         -4.68275        2.36401       -1.36963
C         -3.73482        2.44324       -0.35316
C         -2.45229        1.90485       -0.54360
C         -0.63456       -2.94176        0.55080
C          0.42722       -3.61652       -0.07060
C          1.15781       -4.58907        0.61763
C          0.84150       -4.90881        1.93735
C         -0.19789       -4.22777        2.57787
C         -0.91732       -3.24696        1.89672
C         -3.33204       -2.38970       -0.27525
C         -4.42940       -1.54854       -0.52793
C         -5.72685       -2.05772       -0.57620
C         -5.95701       -3.41724       -0.35874
C         -4.87830       -4.26220       -0.09756
C         -3.57804       -3.75451       -0.05765
C         -1.00969        3.72127        1.15212
C         -1.03305        4.18565        2.47411
C         -0.89480        5.54792        2.75216
C         -0.72898        6.46613        1.71670
C         -0.70572        6.01568        0.39456
C         -0.84453        4.65767        0.11532
C         -1.65564        1.10463        2.22777
C         -0.69709        0.92825        3.24054
C         -1.03533        0.29699        4.43811
C         -2.33311       -0.17630        4.63768
C         -3.28861       -0.01549        3.63266
C         -2.95443        0.62160        2.43666
C         -0.04118        1.96832       -3.03030
H         -1.71582       -3.71848       -2.19927
H         -0.93999       -3.97017       -4.53046
H         -0.49619        1.92255       -4.03323
H         -0.29551        2.97116       -2.65971
H          0.11090       -2.00279       -5.67073
H          0.28949        0.12348       -4.52583
H         -2.80793        0.76563       -3.71837
H         -5.07537        1.67627       -3.37632
H         -5.67611        2.77818       -1.22459
H         -3.98478        2.93021        0.58518
H          0.67861       -3.39448       -1.10148
H          1.97191       -5.10237        0.11363
H          1.40141       -5.67565        2.46503
H         -0.44938       -4.46085        3.60899
H         -1.71751       -2.72100        2.41106
H         -4.26880       -0.48842       -0.69476
H         -6.55873       -1.38871       -0.77877
H         -6.96789       -3.81368       -0.38967
H         -5.04554       -5.32223        0.07340
H         -2.75311       -4.42726        0.15182
H         -1.16647        3.48880        3.29383
H         -0.92036        5.88808        3.78347
H         -0.62121        7.52438        1.93537
H         -0.58315        6.72229       -0.42115
H         -0.83744        4.32371       -0.91811
H          0.31822        1.28231        3.09035
H         -0.28164        0.17002        5.20970
H         -2.59715       -0.67030        5.56816
H         -4.29876       -0.38790        3.77594
H         -3.70366        0.72292        1.66045
C          2.22923        1.16531        1.00890
C          1.89479        2.29421        0.62503
C          1.97443        1.15548       -1.96882
C          1.44606        1.74907       -3.05385
H          2.02803        2.01029       -3.94213
H          1.80945        3.36336        0.62536
C          2.94941        0.08724        1.62175
C          4.35289        0.18558        1.73020
C          2.29971       -1.03789        2.16005
C          5.08517       -0.80399        2.37423
H          4.85837        1.03927        1.29331
C          3.02766       -2.03215        2.80771
H          1.22351       -1.13266        2.07501
C          4.40724       -1.89746        2.90530
H          6.16415       -0.74448        2.46363
H          2.53803       -2.90592        3.21984
C          3.39700        0.76427       -1.91675
C          4.43168        1.69661       -2.11977
C          3.76163       -0.57704       -1.69884
C          5.77323        1.31213       -2.11701
H          4.17529        2.73922       -2.28191
C          5.09503       -0.98232       -1.70579
H          2.98022       -1.31263       -1.53451
C          6.08256       -0.02680       -1.91288
H          6.57231        2.02944       -2.27332
H          5.37627       -2.01817       -1.54859
F          7.38197       -0.40974       -1.90908
F          5.11475       -2.86001        3.53182

99
Complex 18-1 no P	
Ni        -0.71360        0.17117       -0.44676
P          2.51078        0.64068        0.30802
P          0.05465       -1.95857       -0.08575
C          2.37019        1.67364       -1.21524
C          3.27445        2.73026       -1.41621
C          3.16010        3.59351       -2.50086
C          2.11386        3.39463       -3.39932
C          1.23093        2.33206       -3.22634
C          1.33367        1.42153       -2.15419
C          0.43442        0.17727       -2.08505
C          1.29607       -1.06876       -2.31885
C          2.15670       -1.15306       -3.42851
C          2.86693       -2.31940       -3.70473
C          2.73525       -3.44115       -2.87944
C          1.89473       -3.37805       -1.77167
C          1.19633       -2.19601       -1.48469
C          2.16768        1.82075        1.69596
C          1.85299        3.17953        1.53969
C          1.52423        3.96845        2.64594
C          1.50825        3.41805        3.92725
C          1.81553        2.06589        4.09814
C          2.13074        1.27366        2.99398
C          4.34505        0.38175        0.43230
C          4.92518       -0.51707       -0.48204
C          6.28780       -0.80482       -0.43364
C          7.09826       -0.21191        0.53772
C          6.53367        0.67420        1.45412
C          5.16916        0.97091        1.40204
C         -1.18509       -3.31472       -0.32121
C         -1.11616       -4.54878        0.34285
C         -2.04840       -5.55274        0.07517
C         -3.06052       -5.34186       -0.86110
C         -3.13756       -4.11935       -1.53001
C         -2.20911       -3.11522       -1.26072
C          0.90592       -2.44769        1.46841
C          0.14359       -2.48099        2.64942
C          0.74060       -2.77986        3.87370
C          2.11014       -3.04533        3.93952
C          2.87624       -3.01013        2.77359
C          2.28024       -2.71263        1.54632
C         -0.69408        0.21440       -3.16013
H          4.07844        2.87745       -0.70098
H          3.86571        4.40808       -2.63477
H         -0.31663        0.38795       -4.18110
H         -1.16515       -0.77700       -3.21051
H          1.98599        4.06016       -4.24887
H          0.43937        2.21343       -3.95411
H          2.26619       -0.29085       -4.07947
H          3.52044       -2.35859       -4.57206
H          3.28172       -4.35333       -3.10007
H          1.77963       -4.24585       -1.12836
H          1.86339        3.62575        0.55163
H          1.28388        5.01809        2.50139
H          1.25346        4.03383        4.78478
H          1.80144        1.62420        5.09061
H          2.34891        0.21865        3.13960
H          4.30806       -0.98743       -1.24308
H          6.71684       -1.49615       -1.15373
H          8.15943       -0.44000        0.57880
H          7.15529        1.14393        2.21161
H          4.74877        1.66619        2.12092
H         -0.33679       -4.72894        1.07518
H         -1.98045       -6.50129        0.60025
H         -3.78601       -6.12341       -1.06686
H         -3.92418       -3.94376       -2.25781
H         -2.28442       -2.16663       -1.78300
H         -0.92157       -2.27517        2.61000
H          0.13568       -2.80433        4.77557
H          2.57604       -3.27837        4.89255
H          3.94267       -3.21117        2.81474
H          2.89159       -2.67641        0.65236
C         -2.26679        0.10833        1.03124
C         -1.20573        0.56198        1.47614
C         -1.66091        1.56167       -1.38810
C         -1.65622        1.27909       -2.70869
H         -2.23693        1.83601       -3.44975
H         -0.45774        1.00380        2.10566
C         -3.62062       -0.36328        0.93076
C         -4.27988       -0.78397        2.10396
C         -4.31464       -0.41050       -0.29140
C         -5.59362       -1.23762        2.05975
H         -3.75280       -0.74586        3.05147
C         -5.63065       -0.85988       -0.34318
H         -3.81427       -0.07871       -1.19381
C         -6.24856       -1.26891        0.83291
H         -6.11304       -1.56294        2.95428
H         -6.18103       -0.89558       -1.27689
C         -2.44074        2.69336       -0.84299
C         -3.72679        3.01557       -1.32010
C         -1.90146        3.51882        0.16102
C         -4.43635        4.11430       -0.83774
H         -4.18143        2.38975       -2.08202
C         -2.59223        4.62437        0.65304
H         -0.91376        3.29561        0.55036
C         -3.85424        4.90514        0.14453
H         -5.42788        4.35777       -1.20490
H         -2.16899        5.26349        1.42081
F         -4.53709        5.97174        0.62391
F         -7.52197       -1.70988        0.78440

99
Complex 19	
Ni        -0.27266       -0.19229       -0.36870
P          0.73091       -1.18878        1.24392
P         -2.34715        0.14447       -0.97486
C          0.93606       -2.88772        0.63405
C          1.62204       -3.90483        1.31163
C          1.57132       -5.21554        0.84645
C          0.80986       -5.49372       -0.28868
C          0.15527       -4.47424       -0.97912
C          0.22851       -3.12842       -0.56840
C         -0.35731       -1.92678       -1.30548
C         -1.60392       -2.19491       -2.15164
C         -1.69409       -3.17668       -3.15903
C         -2.85322       -3.34719       -3.91404
C         -3.95582       -2.51470       -3.71586
C         -3.85958       -1.47679       -2.79434
C         -2.69479       -1.31373       -2.03293
C          2.32407       -0.72512        2.05233
C          3.53844       -1.21218        1.54812
C          4.75300       -0.83317        2.11959
C          4.77517        0.04458        3.20311
C          3.57341        0.53793        3.71248
C          2.35801        0.15660        3.14413
C         -0.43582       -1.29553        2.67518
C         -0.72052       -2.49888        3.33606
C         -1.57753       -2.51505        4.43738
C         -2.15558       -1.33189        4.89742
C         -1.88481       -0.13033        4.24170
C         -1.03973       -0.11181        3.13237
C         -2.95807        1.53745       -2.03021
C         -4.30126        1.94298       -2.08233
C         -4.70363        2.95344       -2.95663
C         -3.77173        3.57152       -3.79194
C         -2.43268        3.18158       -3.74324
C         -2.02780        2.17534       -2.86607
C         -3.57285        0.05776        0.39936
C         -3.90783        1.20445        1.13834
C         -4.81363        1.12711        2.19543
C         -5.38643       -0.09785        2.54239
C         -5.04498       -1.24560        1.82722
C         -4.14694       -1.16965        0.76203
C          0.67168       -1.25936       -2.32280
H          2.17759       -3.66926        2.21455
H          2.09293       -6.00864        1.37367
H          0.16026       -0.38415       -2.75230
H          0.72806       -6.51507       -0.65066
H         -0.42489       -4.75174       -1.84604
H         -0.83686       -3.79554       -3.39467
H         -2.88695       -4.12294       -4.67411
H         -4.86140       -2.64867       -4.29997
H         -4.68256       -0.77804       -2.68079
H          3.53135       -1.89682        0.70847
H          5.68182       -1.22019        1.71160
H          5.72069        0.34089        3.64764
H          3.57800        1.21859        4.55898
H          1.43606        0.54322        3.56284
H         -0.27946       -3.42684        2.99041
H         -1.79034       -3.45609        4.93674
H         -2.81885       -1.34675        5.75743
H         -2.34181        0.79356        4.58237
H         -0.85391        0.82583        2.61703
H         -5.03453        1.47800       -1.43120
H         -5.74600        3.25817       -2.98329
H         -4.08621        4.35902       -4.47058
H         -1.69921        3.66707       -4.38019
H         -0.97811        1.90244       -2.80748
H         -3.46528        2.16263        0.88862
H         -5.07053        2.02617        2.74841
H         -6.09247       -0.15679        3.36558
H         -5.48172       -2.20395        2.09258
H         -3.89783       -2.06670        0.20513
C          0.65883        1.47439       -0.24491
C          1.84075        1.47809       -0.93571
C          2.56869        0.35639       -1.55257
C          2.08354       -0.85184       -1.96743
H          2.83088       -1.55749       -2.32189
H          2.40427        2.41202       -0.93205
C          0.34811        2.70410        0.52319
C         -0.88721        3.37253        0.42501
C          1.30403        3.25278        1.40484
C         -1.15698        4.53431        1.14570
H         -1.63416        2.99575       -0.26241
C          1.04480        4.40339        2.15036
H          2.25995        2.75218        1.51635
C         -0.18496        5.03069        2.00660
H         -2.10174        5.05864        1.04502
H          1.78069        4.81470        2.83355
C          4.04018        0.59735       -1.75861
C          5.00270       -0.40307       -1.53663
C          4.50151        1.83426       -2.24525
C          6.35803       -0.18912       -1.78060
H          4.69022       -1.36962       -1.15893
C          5.85271        2.06808       -2.49768
H          3.79231        2.62594       -2.46083
C          6.76513        1.05032       -2.25673
H          7.09571       -0.96389       -1.60051
H          6.19940        3.02109       -2.88254
F          8.07872        1.26868       -2.49176
F         -0.44741        6.14875        2.72390
H          0.76384       -1.95524       -3.16963

99
Complex 19-1	
Ni         0.62920        0.01890        0.08429
P          0.22625       -2.06182       -0.35222
P          2.27338        1.42147        0.05883
C          0.66746       -2.88813        1.21936
C          0.64031       -4.27463        1.41087
C          1.20752       -4.84138        2.54890
C          1.83423       -4.00534        3.47154
C          1.86163       -2.62383        3.28053
C          1.25529       -2.01343        2.16578
C          1.19522       -0.51220        1.89277
C          2.26588        0.35616        2.55503
C          2.53301        0.38067        3.93789
C          3.47036        1.25544        4.48667
C          4.15010        2.16649        3.67686
C          3.84894        2.21891        2.31865
C          2.91855        1.32750        1.76861
C         -1.39177       -2.69640       -0.94691
C         -2.20666       -3.56400       -0.20767
C         -3.41058       -4.03074       -0.73847
C         -3.81665       -3.63898       -2.01349
C         -3.02480       -2.75490       -2.74922
C         -1.82856       -2.27746       -2.21554
C          1.44355       -2.84739       -1.51651
C          2.80697       -2.59917       -1.28877
C          3.78250       -3.18775       -2.08987
C          3.41418       -4.03543       -3.13676
C          2.06446       -4.29246       -3.36939
C          1.08450       -3.70681       -2.56395
C          2.11458        3.23313       -0.26332
C          3.15472        4.00594       -0.80396
C          2.99620        5.38042       -0.98433
C          1.79692        6.00088       -0.63074
C          0.75456        5.24090       -0.09870
C          0.91055        3.86656        0.08255
C          3.64580        0.92793       -1.06495
C          3.42403        0.97391       -2.45191
C          4.42789        0.60030       -3.34224
C          5.66638        0.16733       -2.86139
C          5.89293        0.10977       -1.48633
C          4.88926        0.48844       -0.59076
C         -0.18472        0.12776        2.36259
H          0.21533       -4.91601        0.64446
H          1.19474       -5.91750        2.69317
H         -0.24484       -0.00822        3.45465
H         -0.11770        1.21228        2.21556
H          2.31834       -4.42874        4.34751
H          2.38982       -2.02699        4.00958
H          1.97422       -0.25956        4.61024
H          3.65318        1.23943        5.55765
H          4.87706        2.85016        4.10500
H          4.31875        2.96759        1.68744
H         -1.90689       -3.87503        0.78657
H         -4.03100       -4.70127       -0.15126
H         -4.75004       -4.00946       -2.42678
H         -3.34091       -2.43116       -3.73683
H         -1.22458       -1.57958       -2.78780
H          3.10792       -1.94357       -0.47859
H          4.82982       -2.97589       -1.89861
H          4.17421       -4.49252       -3.76395
H          1.76582       -4.95533       -4.17673
H          0.04163       -3.92925       -2.75622
H          4.08819        3.53389       -1.09307
H          3.80985        5.96519       -1.40408
H          1.67303        7.07006       -0.77654
H         -0.18702        5.71255        0.16600
H          0.08416        3.28015        0.46971
H          2.46305        1.30652       -2.83399
H          4.24291        0.64303       -4.41149
H          6.44873       -0.12409       -3.55606
H          6.85414       -0.22362       -1.10533
H          5.07674        0.44637        0.47706
C         -1.88573        1.15291       -0.18872
C         -0.68359        1.01027       -0.83275
C         -2.32075        0.19202        0.86735
C         -1.50011       -0.37427        1.80089
H         -1.91892       -1.21330        2.35353
H         -0.49946        1.74828       -1.61792
C         -2.80267        2.28719       -0.52372
C         -2.96235        2.74654       -1.84375
C         -3.50124        2.96980        0.48871
C         -3.76946        3.84131       -2.14562
H         -2.45304        2.22705       -2.64952
C         -4.31395        4.06721        0.20734
H         -3.40155        2.63673        1.51721
C         -4.43421        4.48826       -1.11063
H         -3.89756        4.18948       -3.16515
H         -4.84854        4.59455        0.99033
C         -3.74722       -0.25878        0.84199
C         -4.43515       -0.54207        2.03616
C         -4.45524       -0.39858       -0.36451
C         -5.76056       -0.97369        2.03465
H         -3.92960       -0.39781        2.98551
C         -5.78071       -0.82372       -0.38696
H         -3.95254       -0.18725       -1.30038
C         -6.41384       -1.10870        0.81676
H         -6.29186       -1.18478        2.95651
H         -6.32398       -0.93922       -1.31857
F         -7.70251       -1.51905        0.80219
F         -5.22210        5.55135       -1.39571

99
Complex 19-1 noP	
Ni        -0.39173        0.42980        0.24870
P          2.67017       -0.89864       -0.15336
P          0.62762        2.23144       -0.18349
C          2.39033       -1.55640        1.55786
C          3.13562       -2.64590        2.03671
C          2.92928       -3.17106        3.31014
C          1.95612       -2.59876        4.12480
C          1.21712       -1.51202        3.66110
C          1.40647       -0.95145        2.38141
C          0.61357        0.28418        1.95436
C          1.36294        1.55515        2.33387
C          1.96861        1.75126        3.58794
C          2.60049        2.95198        3.90494
C          2.64446        3.99894        2.97946
C          2.06076        3.82719        1.72717
C          1.44642        2.60906        1.40281
C          1.70471       -2.08578       -1.20208
C          0.96946       -3.17012       -0.69979
C          0.23055       -3.99017       -1.55634
C          0.22470       -3.74964       -2.92973
C          0.95496       -2.67576       -3.44442
C          1.67704       -1.84576       -2.58846
C          4.42149       -1.42656       -0.48179
C          5.43438       -0.56942       -0.01750
C          6.77923       -0.86182       -0.23772
C          7.13895       -2.00985       -0.94739
C          6.14431       -2.86220       -1.42704
C          4.79704       -2.57599       -1.19360
C         -0.43263        3.72078       -0.46296
C         -0.47343        4.42775       -1.67174
C         -1.33366        5.51767       -1.82760
C         -2.16463        5.91401       -0.78126
C         -2.13263        5.21525        0.42791
C         -1.27660        4.12806        0.58453
C          1.84844        2.30714       -1.55367
C          1.43454        1.86248       -2.81975
C          2.30482        1.92044       -3.90870
C          3.60262        2.40816       -3.74280
C          4.02372        2.84036       -2.48478
C          3.15183        2.79505       -1.39611
C         -0.86108        0.22442        2.48324
H          3.88759       -3.09489        1.39632
H          3.51628       -4.01755        3.65458
H         -0.95553        0.00989        3.55968
H         -1.38231        1.17505        2.33422
H          1.77249       -2.98897        5.12237
H          0.47497       -1.08149        4.32544
H          1.94716        0.95140        4.32085
H          3.05509        3.07687        4.88405
H          3.12870        4.93726        3.23317
H          2.07610        4.63816        1.00444
H          0.97617       -3.37929        0.36437
H         -0.34140       -4.81698       -1.14563
H         -0.34771       -4.39043       -3.59416
H          0.95538       -2.47942       -4.51319
H          2.22894       -1.00411       -2.99752
H          5.16319        0.33613        0.51962
H          7.54655       -0.18923        0.13573
H          8.18609       -2.23479       -1.12866
H          6.41507       -3.75675       -1.98143
H          4.03482       -3.25059       -1.56996
H          0.17091        4.13876       -2.49441
H         -1.34844        6.05719       -2.77028
H         -2.83268        6.76136       -0.90430
H         -2.77579        5.51634        1.24955
H         -1.25606        3.59789        1.53167
H          0.43388        1.45958       -2.94933
H          1.97092        1.57741       -4.88376
H          4.28326        2.44530       -4.58817
H          5.03494        3.21190       -2.34740
H          3.49323        3.12489       -0.42118
C         -3.00908        0.17946       -0.01264
C         -2.01990        0.86575       -0.63020
C         -2.46050       -1.00031        0.73889
C         -1.48026       -0.92541        1.69262
H         -1.03895       -1.87864        1.97372
H         -2.27532        1.70327       -1.28289
C         -4.46992        0.41539       -0.07296
C         -5.04814        1.18263       -1.10171
C         -5.32621       -0.09829        0.91751
C         -6.41584        1.43525       -1.14022
H         -4.41479        1.57950       -1.88853
C         -6.69918        0.14187        0.89370
H         -4.91005       -0.69105        1.72628
C         -7.22396        0.90881       -0.13784
H         -6.86325        2.02257       -1.93507
H         -7.35900       -0.25253        1.65903
C         -2.91938       -2.35191        0.29771
C         -3.01560       -3.42162        1.20503
C         -3.29210       -2.58303       -1.03783
C         -3.44742       -4.68232        0.79845
H         -2.77328       -3.25996        2.25047
C         -3.72354       -3.83636       -1.46249
H         -3.22485       -1.76959       -1.75122
C         -3.79298       -4.86950       -0.53474
H         -3.53355       -5.50763        1.49680
H         -4.00435       -4.02157       -2.49350
F         -4.21750       -6.08612       -0.93720
F         -8.55481        1.14744       -0.17284

99
Complex 20	
Ni        -0.20764        0.12633       -0.72039
P          0.43035       -0.51039        1.33495
P         -2.46847       -0.17123       -0.82700
C          0.39057       -2.34314        1.24379
C          0.69667       -3.18853        2.32276
C          0.56966       -4.57055        2.21282
C          0.13573       -5.11839        1.00522
C         -0.13261       -4.29323       -0.08327
C          0.01011       -2.89491       -0.00530
C         -0.22248       -2.04618       -1.22509
C         -1.41082       -2.37307       -2.09314
C         -1.37393       -3.41156       -3.03749
C         -2.48175       -3.69232       -3.83654
C         -3.64567       -2.93079       -3.71405
C         -3.68746       -1.87495       -2.80545
C         -2.57596       -1.59223       -2.00107
C          2.11756       -0.11199        1.99521
C          3.14815       -1.06069        2.03789
C          4.40526       -0.72872        2.54680
C          4.65827        0.55956        3.01378
C          3.64478        1.51715        2.96209
C          2.38859        1.18577        2.45682
C         -0.62071        0.04438        2.75732
C         -1.06807       -0.77499        3.80155
C         -1.77457       -0.23269        4.87656
C         -2.03967        1.13565        4.92954
C         -1.62128        1.95825        3.88266
C         -0.93071        1.41532        2.79920
C         -3.55577        1.07356       -1.68188
C         -4.88538        1.32753       -1.31148
C         -5.66336        2.24218       -2.02532
C         -5.13285        2.91050       -3.12769
C         -3.81662        2.65520       -3.51618
C         -3.03700        1.74825       -2.79998
C         -3.50208       -0.72730        0.60134
C         -3.90949        0.20650        1.56884
C         -4.67161       -0.19054        2.66577
C         -5.02060       -1.53266        2.82951
C         -4.60053       -2.47263        1.88952
C         -3.85084       -2.07400        0.78108
C          0.79185       -1.29482       -1.83381
H          1.04187       -2.75885        3.25753
H          0.79889       -5.20972        3.06006
H          0.57639       -0.99603       -2.86032
H          0.01971       -6.19380        0.90391
H         -0.45114       -4.74250       -1.01653
H         -0.46079       -3.98633       -3.16174
H         -2.43134       -4.49667       -4.56494
H         -4.50790       -3.14455       -4.33877
H         -4.57647       -1.25596       -2.73507
H          2.97494       -2.06597        1.67309
H          5.18767       -1.48144        2.57262
H          5.63619        0.81674        3.40984
H          3.82871        2.52713        3.31707
H          1.62008        1.94863        2.42905
H         -0.88318       -1.84188        3.77846
H         -2.11516       -0.88500        5.67561
H         -2.57777        1.55608        5.77428
H         -1.83762        3.02257        3.90221
H         -0.64006        2.06177        1.97561
H         -5.32379        0.81244       -0.46494
H         -6.68868        2.42617       -1.71700
H         -5.73868        3.62239       -3.68060
H         -3.39170        3.16475       -4.37605
H         -2.01323        1.56201       -3.11034
H         -3.63487        1.25098        1.46246
H         -4.98184        0.54810        3.39831
H         -5.61170       -1.84248        3.68645
H         -4.86243       -3.51998        2.01006
H         -3.54332       -2.81577        0.05240
C          1.15870        1.48151       -0.92427
C          2.42471        1.16417       -1.31123
C          2.99499       -0.17785       -1.47069
C          2.23879       -1.30401       -1.54716
H          2.73102       -2.27446       -1.59028
H          3.14817        1.97403       -1.40206
C          0.86314        2.89987       -0.61108
C         -0.41221        3.45390       -0.83848
C          1.83386        3.75257       -0.03671
C         -0.70053        4.78886       -0.56160
H         -1.18719        2.82206       -1.25207
C          1.56063        5.08669        0.25819
H          2.81290        3.35320        0.20447
C          0.29482        5.58990       -0.01699
H         -1.68196        5.20765       -0.75818
H          2.30903        5.73342        0.70449
C          4.48279       -0.28860       -1.53565
C          5.17167       -1.36066       -0.94109
C          5.24475        0.66225       -2.23800
C          6.55523       -1.48732       -1.04085
H          4.61642       -2.09947       -0.37438
C          6.63037        0.55210       -2.34946
H          4.74701        1.48929       -2.73289
C          7.26646       -0.52377       -1.74551
H          7.08551       -2.31097       -0.57473
H          7.21436        1.28121       -2.90073
F          8.61057       -0.63723       -1.84304
F          0.02089        6.88377        0.27189
H         -0.50711        0.77836       -1.97497

99
Complex 7	
Ni        -0.01980        0.10825       -0.49328
P          0.27522       -1.54564        1.05728
P         -2.13359        0.52407       -1.01654
C          1.18249       -2.73144       -0.03685
C          2.01465       -3.77656        0.38297
C          2.66708       -4.57508       -0.55546
C          2.48825       -4.33012       -1.91862
C          1.64226       -3.30447       -2.33992
C          0.96666       -2.50275       -1.40732
C          0.00734       -1.42033       -1.82567
C         -1.37802       -1.83179       -2.25167
C         -1.62558       -3.05837       -2.89088
C         -2.87416       -3.35440       -3.43242
C         -3.90919       -2.41970       -3.37271
C         -3.69841       -1.21417       -2.70721
C         -2.46769       -0.93307       -2.09452
C          1.41051       -1.27021        2.49207
C          2.80709       -1.26578        2.34432
C          3.63788       -0.93327        3.41663
C          3.08989       -0.59517        4.65377
C          1.70227       -0.58659        4.81190
C          0.87119       -0.91514        3.74131
C         -1.00951       -2.65497        1.81851
C         -2.32813       -2.59440        1.35368
C         -3.30538       -3.45698        1.85418
C         -2.97647       -4.39676        2.82913
C         -1.66363       -4.47065        3.30070
C         -0.68926       -3.60933        2.79985
C         -2.56727        1.98337       -2.06588
C         -2.89958        3.20852       -1.46376
C         -3.14363        4.34080       -2.24003
C         -3.05675        4.27420       -3.63192
C         -2.72798        3.06370       -4.24116
C         -2.48704        1.92763       -3.46649
C         -3.42770        0.60878        0.31034
C         -3.02909        1.22647        1.50815
C         -3.92636        1.38206        2.56596
C         -5.23113        0.90264        2.45369
C         -5.63482        0.27378        1.27485
C         -4.74488        0.13559        0.20896
C          0.49045       -0.22022       -2.44377
H          2.17310       -3.95562        1.44181
H          3.32159       -5.37644       -0.22522
H         -0.16676        0.21473       -3.19774
H          3.00864       -4.93806       -2.65337
H          1.50639       -3.11360       -3.40052
H         -0.82163       -3.77986       -2.98441
H         -3.03060       -4.30903       -3.92702
H         -4.87168       -2.63130       -3.82872
H         -4.49841       -0.48162       -2.66914
H          3.25075       -1.52558        1.38917
H          4.71538       -0.93964        3.28007
H          3.73698       -0.33862        5.48728
H          1.26413       -0.32394        5.77064
H         -0.20556       -0.90173        3.88002
H         -2.59903       -1.86841        0.59941
H         -4.32329       -3.38424        1.48300
H         -3.73584       -5.06656        3.22237
H         -1.39747       -5.19988        4.06075
H          0.32242       -3.67417        3.18644
H         -2.97475        3.27925       -0.38383
H         -3.40623        5.27660       -1.75469
H         -3.24820        5.15673       -4.23517
H         -2.66467        2.99701       -5.32360
H         -2.25374        0.98967       -3.95901
H         -2.00890        1.58264        1.61618
H         -3.59817        1.86937        3.47937
H         -5.92768        1.01269        3.27975
H         -6.64765       -0.10775        1.18026
H         -5.08152       -0.36224       -0.69172
C          0.82424        1.94106       -0.26487
C          1.80631        0.90516       -0.26194
C          2.59218        0.59332       -1.48492
C          1.90947        0.15567       -2.56881
H          2.37315        0.13532       -3.55511
H          2.31839        0.71669        0.67909
C          0.51310        2.80212        0.89629
C         -0.08638        4.05837        0.67505
C          0.79159        2.44836        2.23183
C         -0.40282        4.91977        1.72457
H         -0.30724        4.36395       -0.34342
C          0.48499        3.29851        3.29186
H          1.24995        1.49203        2.45334
C         -0.11175        4.52530        3.02384
H         -0.86098        5.88706        1.54672
H          0.70455        3.02008        4.31725
C          4.05311        0.83172       -1.48677
C          4.91661        0.07175       -2.29761
C          4.62188        1.82665       -0.67049
C          6.28869        0.30825       -2.31879
H          4.50460       -0.73104       -2.90048
C          5.99325        2.07280       -0.67516
H          3.97645        2.42809       -0.03861
C          6.80598        1.30947       -1.50449
H          6.95876       -0.27792       -2.93852
H          6.43495        2.84497       -0.05451
H          0.66776        2.44719       -1.21616
F          8.13798        1.53844       -1.51203
F         -0.41451        5.35277        4.05235

85
TS 16 to 17	
Ni         0.02028       -0.04995       -0.66719
P          1.89948       -0.78164        0.10970
P         -2.08454       -0.14655        0.08338
C          2.17699       -2.20051       -1.03548
C          3.36849       -2.92461       -1.16976
C          3.48478       -3.90700       -2.15150
C          2.41097       -4.15107       -3.01051
C          1.21493       -3.44973       -2.85766
C          1.05937       -2.49165       -1.84107
C         -0.23152       -1.72487       -1.60675
C         -1.43487       -2.52375       -1.14599
C         -1.59754       -3.89659       -1.40370
C         -2.71935       -4.59790       -0.96098
C         -3.72373       -3.95176       -0.24257
C         -3.57659       -2.59628        0.04822
C         -2.44530       -1.89132       -0.37618
C          3.37708        0.30815       -0.05613
C          4.24727        0.25439       -1.15499
C          5.27179        1.19283       -1.29759
C          5.44278        2.20054       -0.34941
C          4.57250        2.27476        0.74026
C          3.54456        1.34474        0.87939
C          2.10605       -1.57801        1.77221
C          1.04496       -2.37613        2.23151
C          1.13604       -3.05393        3.44630
C          2.28808       -2.94130        4.22746
C          3.34916       -2.15462        3.77989
C          3.26302       -1.48231        2.55866
C         -3.34399        0.85101       -0.82635
C         -4.26061        0.29996       -1.73370
C         -5.14036        1.12168       -2.44357
C         -5.11766        2.50308       -2.25738
C         -4.20411        3.06378       -1.36102
C         -3.32119        2.24708       -0.65829
C         -2.63737        0.02807        1.83743
C         -3.97329        0.26337        2.20177
C         -4.33312        0.37684        3.54474
C         -3.36455        0.25925        4.54366
C         -2.03279        0.03557        4.19284
C         -1.67112       -0.07193        2.84923
C         -0.46366       -0.65255       -2.62527
H          4.20886       -2.71040       -0.51562
H          4.41012       -4.46558       -2.25813
H          0.19098       -0.73601       -3.49098
H         -1.50138       -0.51004       -2.92530
H          2.50449       -4.89060       -3.80096
H          0.39391       -3.64220       -3.54211
H         -0.83235       -4.43665       -1.94620
H         -2.80193       -5.65952       -1.17801
H         -4.59415       -4.49791        0.10848
H         -4.32781       -2.09110        0.64833
H          4.12768       -0.51949       -1.90478
H          5.93690        1.13245       -2.15450
H          6.24101        2.92836       -0.46173
H          4.68607        3.06473        1.47691
H          2.86238        1.42765        1.72049
H          0.14278       -2.46761        1.63327
H          0.30490       -3.66669        3.78322
H          2.35782       -3.46415        5.17697
H          4.25154       -2.06500        4.37834
H          4.10059       -0.88076        2.22289
H         -4.29412       -0.77399       -1.88378
H         -5.84580        0.67679       -3.13992
H         -5.80271        3.14044       -2.80901
H         -4.17338        4.13971       -1.21498
H         -2.60419        2.69710        0.02218
H         -4.73228        0.37370        1.43352
H         -5.37033        0.56085        3.81057
H         -3.64610        0.35016        5.58885
H         -1.27116       -0.04862        4.96272
H         -0.63148       -0.23128        2.58156
C          0.23841        1.77048       -1.19975
C          0.00622        1.20544       -2.34963
H         -0.06330        1.51702       -3.38277
C          0.53288        3.11335       -0.72403
C          0.34503        3.44112        0.63168
C          1.00451        4.12466       -1.58660
C          0.59494        4.72582        1.11210
H         -0.00795        2.66830        1.30751
C          1.27127        5.40804       -1.12102
H          1.17100        3.89007       -2.63333
C          1.05774        5.68942        0.22527
H          0.44392        4.98469        2.15469
H          1.63957        6.18843       -1.77856
F          1.31460        6.93611        0.68235

85
TS 16 to 17 no P	
Ni         0.84479       -0.04017       -1.00093
P         -2.26309       -0.61041        0.23705
P          0.79423        1.64571        0.28348
C         -2.66556       -0.77171       -1.56617
C         -3.80942       -1.46016       -2.00087
C         -4.12378       -1.57360       -3.35371
C         -3.28459       -0.98581       -4.29691
C         -2.14878       -0.29720       -3.87549
C         -1.80304       -0.16931       -2.51583
C         -0.57254        0.63062       -2.12816
C         -0.86452        2.09546       -1.84772
C         -1.72401        2.85343       -2.66110
C         -1.94957        4.20592       -2.41244
C         -1.31821        4.84360       -1.34195
C         -0.47341        4.10939       -0.51255
C         -0.26364        2.74440       -0.74611
C         -1.38649       -2.20073        0.61211
C         -1.29096       -3.28582       -0.27205
C         -0.58677       -4.43739        0.08708
C          0.02391       -4.52794        1.33803
C         -0.06682       -3.45634        2.22904
C         -0.75615       -2.29984        1.86554
C         -3.92488       -0.88780        1.02035
C         -4.78770        0.22062        1.08369
C         -6.04010        0.12207        1.68688
C         -6.44801       -1.08492        2.25991
C         -5.59674       -2.18895        2.21756
C         -4.34705       -2.09341        1.60016
C          2.36905        2.59504        0.48818
C          2.50509        3.62759        1.43034
C          3.68849        4.36148        1.51194
C          4.75343        4.07307        0.65658
C          4.63210        3.04237       -0.27582
C          3.44978        2.30579       -0.35630
C          0.11990        1.65548        1.99469
C          0.87567        1.02186        2.99509
C          0.40683        0.95881        4.30623
C         -0.82712        1.52526        4.63650
C         -1.58412        2.15555        3.64932
C         -1.11501        2.22099        2.33534
C          0.63488        0.31964       -2.98562
H         -4.46365       -1.91732       -1.26587
H         -5.01321       -2.11473       -3.66343
H          0.38926       -0.18362       -3.91630
H          1.28963        1.16749       -3.18960
H         -3.51376       -1.05236       -5.35697
H         -1.52050        0.17368       -4.62608
H         -2.22146        2.37433       -3.49826
H         -2.61471        4.76767       -3.06270
H         -1.48677        5.89975       -1.15345
H          0.01994        4.59803        0.32247
H         -1.76575       -3.23100       -1.24603
H         -0.51895       -5.26569       -0.61275
H          0.57074       -5.42449        1.61535
H          0.40698       -3.51738        3.20496
H         -0.80404       -1.46405        2.55822
H         -4.47271        1.16894        0.65475
H         -6.69433        0.98902        1.71843
H         -7.41977       -1.16152        2.73924
H         -5.90521       -3.13125        2.66226
H         -3.69762       -2.96232        1.57117
H          1.69203        3.84913        2.11462
H          3.77957        5.15557        2.24762
H          5.67589        4.64262        0.72386
H          5.46145        2.80189       -0.93464
H          3.36526        1.48529       -1.06183
H          1.83741        0.58099        2.74695
H          1.00433        0.46887        5.06973
H         -1.19477        1.47438        5.65717
H         -2.54561        2.59514        3.89796
H         -1.71402        2.70742        1.57393
C          2.39400       -1.03294       -1.27280
C          3.52402       -1.78514       -0.76136
C          3.62990       -2.06270        0.61546
C          4.55815       -2.23722       -1.60739
C          4.70249       -2.78571        1.12878
H          2.84013       -1.71844        1.27536
C          5.64739       -2.94466       -1.10707
H          4.50378       -2.01821       -2.66950
C          5.69866       -3.21187        0.25696
H          4.78375       -3.01456        2.18598
H          6.44899       -3.29058       -1.75096
F          6.75127       -3.90113        0.75036
C          1.71962       -1.06241       -2.41742
H          1.66865       -1.79632       -3.21216

99
TS 18 to 19	
Ni         0.03111       -0.36360       -0.57540
P          0.90321       -0.84485        1.45391
P         -2.33104        0.05588       -0.78692
C          1.00333       -2.66931        1.31635
C          1.70656       -3.49290        2.20651
C          1.87940       -4.84571        1.92862
C          1.35625       -5.36659        0.74348
C          0.62015       -4.55475       -0.11750
C          0.38650       -3.19560        0.16619
C         -0.55081       -2.31803       -0.66717
C         -2.01551       -2.61555       -0.31091
C         -2.47205       -3.89484        0.06057
C         -3.82985       -4.18320        0.18092
C         -4.78913       -3.20389       -0.08120
C         -4.36578       -1.92127       -0.41544
C         -2.99848       -1.61775       -0.48658
C          2.64183       -0.31459        1.80128
C          3.75487       -1.12199        1.52310
C          5.05024       -0.65000        1.74516
C          5.25718        0.63814        2.23717
C          4.15753        1.45766        2.50208
C          2.86350        0.98709        2.28518
C          0.10579       -0.54995        3.10159
C         -1.27113       -0.30178        3.14805
C         -1.92796       -0.13294        4.36768
C         -1.21447       -0.21368        5.56285
C          0.15950       -0.46098        5.53105
C          0.81566       -0.62626        4.31188
C         -3.02382        0.53431       -2.44694
C         -4.30815        1.08415       -2.59600
C         -4.81978        1.37401       -3.86074
C         -4.05698        1.12397       -5.00241
C         -2.77919        0.58195       -4.86951
C         -2.26677        0.29210       -3.60373
C         -3.29282        1.19075        0.31698
C         -3.14133        2.57529        0.11622
C         -3.79008        3.49467        0.93745
C         -4.60269        3.05244        1.98402
C         -4.75774        1.68397        2.19901
C         -4.10944        0.76029        1.37423
C         -0.36723       -2.59874       -2.18678
H          2.14446       -3.06891        3.10502
H          2.43404       -5.48006        2.61367
H         -0.44877       -3.66694       -2.43963
H         -1.18793       -2.11865       -2.73572
H          1.51174       -6.41263        0.49358
H          0.20881       -4.99426       -1.02018
H         -1.75655       -4.68558        0.24890
H         -4.13934       -5.18516        0.46594
H         -5.84853       -3.43295       -0.01341
H         -5.10039       -1.14439       -0.60511
H          3.61629       -2.12007        1.12527
H          5.89760       -1.29274        1.52498
H          6.26553        1.00314        2.40956
H          4.30494        2.46583        2.87830
H          2.02236        1.63936        2.49505
H         -1.83217       -0.23016        2.22472
H         -2.99406        0.07242        4.37726
H         -1.72251       -0.07914        6.51343
H          0.72393       -0.52158        6.45728
H          1.88656       -0.79903        4.30450
H         -4.91196        1.29751       -1.72059
H         -5.81630        1.79683       -3.95240
H         -4.45484        1.35279       -5.98679
H         -2.17462        0.38682       -5.75061
H         -1.27037       -0.12417       -3.51903
H         -2.51304        2.93803       -0.69131
H         -3.65746        4.55792        0.76040
H         -5.10962        3.76877        2.62377
H         -5.39259        1.32699        3.00537
H         -4.24927       -0.29940        1.55581
C          0.55104        1.50833       -0.84128
C          0.60202        0.94202       -1.99564
C          1.41562       -0.88319       -2.06293
C          0.96066       -2.04420       -2.58801
H          1.61359       -2.65735       -3.21007
H          0.65359        1.14725       -3.05367
C          0.67010        2.80121       -0.20712
C          1.36987        3.84857       -0.84717
C          0.11342        3.05954        1.06074
C          1.50091        5.09958       -0.25362
H          1.82243        3.66337       -1.81603
C          0.22856        4.31118        1.66193
H         -0.41963        2.26544        1.57189
C          0.92285        5.31310        0.99428
H          2.04163        5.90536       -0.73857
H         -0.20626        4.51545        2.63441
C          2.78490       -0.41379       -2.42967
C          3.31616       -0.69569       -3.70454
C          3.58771        0.33782       -1.55454
C          4.60117       -0.30053       -4.07236
H          2.70714       -1.22468       -4.43023
C          4.87572        0.74000       -1.90173
H          3.19800        0.61489       -0.58494
C          5.36784        0.40871       -3.15739
H          5.00324       -0.52144       -5.05548
H          5.49197        1.30612       -1.21205
F          6.61487        0.80277       -3.50507
F          1.04634        6.52734        1.57519

99
TS 18-1noP to 19-1noP	
Ni        -0.59266        0.52945       -1.03972
P          2.07122       -0.30452        0.79866
P         -0.82820       -1.66505       -0.76568
C          2.93281        0.65648       -0.52080
C          4.19760        1.21015       -0.25742
C          4.87269        1.97795       -1.20095
C          4.26941        2.18922       -2.43791
C          3.02899        1.62062       -2.71822
C          2.31942        0.83049       -1.78996
C          1.00985        0.12956       -2.18901
C          1.30297       -1.35483       -2.41921
C          2.34586       -1.78371       -3.26057
C          2.55864       -3.13662       -3.51484
C          1.73224       -4.10397       -2.93358
C          0.69927       -3.70314       -2.09155
C          0.49745       -2.34077       -1.82646
C          1.72089        0.92936        2.13746
C          2.17021        2.25812        2.15870
C          1.82077        3.11293        3.20779
C          1.02212        2.65509        4.25583
C          0.56277        1.33584        4.24530
C          0.89807        0.48610        3.19079
C          3.47944       -1.28699        1.50779
C          4.07355       -2.25221        0.67282
C          5.08522       -3.08383        1.14833
C          5.51866       -2.97845        2.47263
C          4.93282       -2.03162        3.31144
C          3.92224       -1.19215        2.83467
C         -2.36188       -2.35041       -1.55865
C         -2.90767       -3.59342       -1.20182
C         -4.01393       -4.10724       -1.88023
C         -4.59189       -3.39099       -2.92838
C         -4.05633       -2.15575       -3.29556
C         -2.95250       -1.64014       -2.61599
C         -0.76461       -2.57410        0.83654
C         -1.86002       -2.49654        1.71293
C         -1.82183       -3.12808        2.95609
C         -0.69068       -3.84840        3.34449
C          0.40020       -3.93625        2.47933
C          0.36466       -3.30448        1.23496
C          0.41282        0.75405       -3.50269
H          4.65837        1.03114        0.70947
H          5.84576        2.40260       -0.97265
H          1.08764        0.70975       -4.37118
H         -0.46755        0.16784       -3.79632
H          4.76668        2.78684       -3.19732
H          2.61359        1.79333       -3.70279
H          2.99724       -1.04366       -3.71593
H          3.36862       -3.44036       -4.17256
H          1.89376       -5.15859       -3.13625
H          0.05126       -4.44732       -1.63773
H          2.78992        2.63263        1.35178
H          2.17992        4.13835        3.20435
H          0.75585        3.32036        5.07208
H         -0.06271        0.96917        5.05451
H          0.51907       -0.53256        3.18374
H          3.74884       -2.34580       -0.36056
H          5.53529       -3.81651        0.48408
H          6.30521       -3.62858        2.84469
H          5.26449       -1.93759        4.34200
H          3.48231       -0.45858        3.50193
H         -2.47631       -4.16180       -0.38532
H         -4.42308       -5.06961       -1.58628
H         -5.45325       -3.79174       -3.45476
H         -4.49790       -1.58963       -4.11071
H         -2.55311       -0.67365       -2.90277
H         -2.74936       -1.94732        1.42675
H         -2.67894       -3.05396        3.61887
H         -0.66133       -4.33947        4.31289
H          1.28666       -4.49207        2.76975
H          1.22365       -3.37866        0.57973
C         -2.30302        1.00147       -0.25227
C         -2.21473        1.63528       -1.36777
C         -0.50106        2.36235       -1.90945
C          0.05915        2.16050       -3.12494
H          0.44510        2.99367       -3.71251
H         -2.79235        2.26062       -2.03125
C         -3.27630        0.64828        0.76377
C         -4.55211        0.15561        0.42250
C         -2.96844        0.81349        2.12786
C         -5.48654       -0.16404        1.40514
H         -4.80040        0.00880       -0.62315
C         -3.90346        0.52071        3.11794
H         -1.98565        1.17819        2.40708
C         -5.14831        0.03084        2.73987
H         -6.46773       -0.55070        1.15155
H         -3.67847        0.65796        4.17007
C         -0.60292        3.72322       -1.32550
C         -0.91652        4.84118       -2.11915
C         -0.37260        3.93637        0.04409
C         -0.97048        6.12606       -1.58029
H         -1.12932        4.70207       -3.17512
C         -0.41972        5.21257        0.59969
H         -0.14155        3.09032        0.68201
C         -0.71713        6.29126       -0.22463
H         -1.21423        6.98934       -2.19030
H         -0.23075        5.37576        1.65512
F         -0.77076        7.53317        0.30858
F         -6.05395       -0.27027        3.69642

99
TS 19 to 7	
Ni        -0.03461        0.14283       -0.35194
P          0.19381       -1.51440        1.07236
P         -2.20550        0.58136       -1.05881
C          1.09459       -2.70227       -0.00325
C          1.89981       -3.75706        0.44584
C          2.59760       -4.54280       -0.46995
C          2.50741       -4.25557       -1.83348
C          1.71229       -3.19912       -2.27918
C          0.97674       -2.41584       -1.37475
C          0.13933       -1.23437       -1.81295
C         -1.12313       -1.48923       -2.60407
C         -1.22076       -2.53233       -3.54281
C         -2.34067       -2.68093       -4.35676
C         -3.40175       -1.77954       -4.26542
C         -3.34568       -0.76426       -3.31485
C         -2.24302       -0.63248       -2.45817
C          1.28097       -1.38335        2.56136
C          2.61730       -0.99238        2.36747
C          3.47535       -0.83861        3.45452
C          3.01329       -1.06378        4.75294
C          1.68893       -1.44937        4.95556
C          0.82763       -1.61050        3.86820
C         -1.26769       -2.45053        1.70554
C         -1.40029       -3.83985        1.56410
C         -2.50604       -4.50464        2.09604
C         -3.48913       -3.79428        2.78548
C         -3.37122       -2.41099        2.92691
C         -2.27472       -1.74373        2.38151
C         -2.60817        2.19581       -1.89105
C         -3.92204        2.56686       -2.22338
C         -4.18157        3.77052       -2.87854
C         -3.13313        4.62925       -3.21190
C         -1.82522        4.27965       -2.87694
C         -1.56684        3.07694       -2.21800
C         -3.77085        0.27666       -0.12130
C         -4.10172        1.20840        0.88082
C         -5.23806        1.03723        1.66821
C         -6.06240       -0.07601        1.47873
C         -5.73250       -1.01596        0.50357
C         -4.59492       -0.84415       -0.28959
C          0.86137       -0.01569       -2.15076
H          1.99880       -3.94531        1.51064
H          3.22339       -5.35942       -0.12223
H          0.41783        1.23668       -1.18841
H          3.07126       -4.84433       -2.55161
H          1.69103       -2.95988       -3.33783
H         -0.40451       -3.23619       -3.64708
H         -2.37561       -3.49489       -5.07561
H         -4.26757       -1.87611       -4.91371
H         -4.18000       -0.07627       -3.22164
H          2.98607       -0.80996        1.36450
H          4.50554       -0.53878        3.28573
H          3.68208       -0.93984        5.59974
H          1.32103       -1.63063        5.96149
H         -0.19696       -1.91901        4.04410
H         -0.64130       -4.40586        1.03547
H         -2.59519       -5.58038        1.97382
H         -4.34645       -4.31427        3.20314
H         -4.14051       -1.84503        3.44235
H         -2.21198       -0.66395        2.47146
H         -4.75202        1.92222       -1.95286
H         -5.20529        4.03842       -3.12457
H         -3.33553        5.56778       -3.71970
H         -1.00280        4.94699       -3.11782
H         -0.54627        2.83155       -1.94309
H         -3.46726        2.07660        1.03967
H         -5.48248        1.77470        2.42762
H         -6.95155       -0.20800        2.08857
H         -6.36100       -1.88932        0.35386
H         -4.35384       -1.58766       -1.04072
C          1.10074        1.55222        0.38645
C          2.40450        1.59160       -0.00617
C          3.02034        0.83005       -1.10780
C          2.33985        0.13728       -2.05886
H          2.90756       -0.26342       -2.89782
H          3.10168        2.21933        0.54954
C          0.62977        2.53089        1.39230
C          1.11704        3.85482        1.41304
C         -0.33652        2.18984        2.35750
C          0.68536        4.78398        2.35713
H          1.83460        4.16309        0.65948
C         -0.77082        3.09864        3.31945
H         -0.73553        1.18219        2.35922
C         -0.25200        4.38787        3.30292
H          1.05495        5.80400        2.36279
H         -1.50133        2.82462        4.07330
C          4.50995        0.88362       -1.21073
C          5.24828       -0.28000       -1.48882
C          5.21866        2.08563       -1.03949
C          6.63724       -0.25083       -1.60491
H          4.72379       -1.22427       -1.59605
C          6.60690        2.13370       -1.15339
H          4.67676        3.00394       -0.83778
C          7.29584        0.96031       -1.43505
H          7.20986       -1.14888       -1.81028
H          7.15525        3.06180       -1.03327
F          8.64272        0.99785       -1.54062
F         -0.68161        5.28297        4.22145
H          0.43063        0.50894       -3.01057

99
TS 19 to 20	
Ni        -0.05365       -0.24632       -0.40248
P          0.21983        0.08440        1.75874
P         -2.25871       -0.57471       -1.05175
C          1.00033       -1.51151        2.22979
C          1.74302       -1.73291        3.39782
C          2.39611       -2.94811        3.59250
C          2.33410       -3.92868        2.60010
C          1.60026       -3.70548        1.43521
C          0.89641       -2.50498        1.24030
C          0.08927       -2.23396       -0.01006
C         -1.18587       -3.02114       -0.21858
C         -1.28879       -4.38483        0.11326
C         -2.42578       -5.12819       -0.19148
C         -3.50143       -4.53239       -0.85153
C         -3.43821       -3.17646       -1.15730
C         -2.31436       -2.40929       -0.81628
C          1.44213        1.32325        2.38800
C          2.78923        1.16565        2.01805
C          3.75170        2.08517        2.43169
C          3.38503        3.18336        3.21326
C          2.05084        3.35062        3.58149
C          1.08560        2.42720        3.17384
C         -1.22385        0.30826        2.88198
C         -1.48507       -0.53621        3.97008
C         -2.57863       -0.29679        4.80400
C         -3.41726        0.79248        4.56788
C         -3.17051        1.63416        3.48186
C         -2.08937        1.38693        2.63703
C         -2.76166       -0.38849       -2.83475
C         -4.10463       -0.35356       -3.24617
C         -4.43641       -0.25250       -4.59764
C         -3.43347       -0.18420       -5.56536
C         -2.09565       -0.21157       -5.17133
C         -1.76446       -0.30809       -3.81931
C         -3.76830        0.05444       -0.18773
C         -4.11708        1.40146       -0.39753
C         -5.22305        1.96094        0.23824
C         -5.99354        1.19004        1.11307
C         -5.64076       -0.13751        1.35047
C         -4.53754       -0.70285        0.70607
C          0.81859       -1.87405       -1.21334
H          1.83148       -0.94426        4.13889
H          2.97073       -3.11975        4.49784
H          0.38746       -2.31363       -2.11896
H          2.87143       -4.86445        2.72603
H          1.59990       -4.46023        0.65523
H         -0.46423       -4.87871        0.61142
H         -2.46353       -6.18103        0.07423
H         -4.38176       -5.11273       -1.11120
H         -4.27998       -2.70036       -1.65059
H          3.08707        0.31898        1.41012
H          4.78845        1.94260        2.14074
H          4.13514        3.90040        3.53422
H          1.75518        4.19902        4.19201
H          0.05515        2.57001        3.47885
H         -0.83696       -1.38300        4.16806
H         -2.77050       -0.96131        5.64169
H         -4.26411        0.98051        5.22153
H         -3.82978        2.47187        3.27850
H         -1.91911        2.03184        1.77995
H         -4.89856       -0.39065       -2.50775
H         -5.48161       -0.22501       -4.89277
H         -3.69251       -0.10288       -6.61695
H         -1.30562       -0.14835       -5.91396
H         -0.71858       -0.30850       -3.52878
H         -3.52147        2.01469       -1.06822
H         -5.48358        2.99881        0.05047
H         -6.85780        1.62396        1.60764
H         -6.22629       -0.74248        2.03693
H         -4.28200       -1.73842        0.89983
C          1.11853        1.13427       -1.08748
C          2.40447        0.80490       -1.37745
C          2.99050       -0.54775       -1.37554
C          2.29692       -1.71472       -1.29791
H          2.85579       -2.64149       -1.42482
H          3.10590        1.60188       -1.62865
C          0.70251        2.54985       -1.17573
C         -0.48443        2.91860       -1.83883
C          1.47705        3.58121       -0.60757
C         -0.87239        4.25119       -1.95800
H         -1.09644        2.14455       -2.28966
C          1.09220        4.91866       -0.70088
H          2.38027        3.32570       -0.06408
C         -0.07664        5.23422       -1.38038
H         -1.77479        4.53561       -2.48926
H          1.68211        5.71062       -0.25147
C          4.47649       -0.62813       -1.51811
C          5.22674       -1.50891       -0.71970
C          5.16875        0.16441       -2.45044
C          6.61142       -1.60901       -0.84837
H          4.71586       -2.11129        0.02495
C          6.55227        0.07586       -2.59421
H          4.61632        0.84410       -3.09113
C          7.25344       -0.81213       -1.78759
H          7.19338       -2.28144       -0.22725
H          7.08749        0.67744       -3.32095
F          8.59626       -0.89834       -1.91645
F         -0.45710        6.53033       -1.47627
H          0.31442       -0.39537       -1.79006

99
TS 20 to 7	
Ni        -0.17240       -0.07541       -0.66648
P          0.37706       -0.26067        1.50134
P         -2.42101       -0.33037       -0.89204
C          0.49146       -2.07845        1.71951
C          0.88097       -2.69007        2.92206
C          0.89668       -4.07560        3.04781
C          0.52597       -4.85919        1.95402
C          0.17622       -4.26152        0.74629
C          0.17071       -2.86280        0.58594
C         -0.14644       -2.24512       -0.75543
C         -1.33410       -2.78644       -1.51937
C         -1.28263       -4.02520       -2.18171
C         -2.37328       -4.49997       -2.90767
C         -3.53842       -3.73614       -3.00388
C         -3.59211       -2.48710       -2.39093
C         -2.49805       -2.01028       -1.65474
C          2.01734        0.34438        2.13072
C          3.15816       -0.46343        2.00943
C          4.40592       -0.01275        2.43987
C          4.54121        1.25781        2.99834
C          3.41643        2.07290        3.12102
C          2.16772        1.62218        2.69113
C         -0.77322        0.40590        2.78738
C         -1.28281       -0.32686        3.86703
C         -2.08445        0.29186        4.82841
C         -2.37919        1.65174        4.73328
C         -1.89833        2.38630        3.64830
C         -1.11892        1.76444        2.67339
C         -3.36450        0.66238       -2.15216
C         -4.70685        1.04162       -2.00204
C         -5.36413        1.75311       -3.00887
C         -4.69709        2.08855       -4.18609
C         -3.36453        1.70669       -4.35280
C         -2.70570        1.00406       -3.34524
C         -3.61292       -0.45191        0.51495
C         -4.00886        0.72020        1.18038
C         -4.89866        0.66535        2.25122
C         -5.39071       -0.56453        2.69307
C         -4.98523       -1.73680        2.05687
C         -4.10634       -1.68225        0.97328
C          0.82495       -1.61276       -1.55559
H          1.17627       -2.07090        3.76348
H          1.18846       -4.53775        3.98608
H          0.55746       -1.57191       -2.61424
H          0.52329       -5.94259        2.03488
H         -0.09120       -4.89650       -0.08879
H         -0.36591       -4.60601       -2.15880
H         -2.30639       -5.45824       -3.41501
H         -4.38787       -4.10059       -3.57398
H         -4.47812       -1.86904       -2.49910
H          3.07299       -1.45141        1.57368
H          5.27368       -0.65594        2.33004
H          5.51260        1.60845        3.33440
H          3.50453        3.06385        3.55737
H          1.31095        2.27354        2.81072
H         -1.06313       -1.38397        3.96122
H         -2.47289       -0.29280        5.65746
H         -2.98962        2.13290        5.49202
H         -2.13776        3.44159        3.55242
H         -0.77893        2.33776        1.81487
H         -5.24754        0.78486       -1.09840
H         -6.40233        2.04102       -2.86915
H         -5.20933        2.64267       -4.96717
H         -2.83366        1.95962       -5.26595
H         -1.66639        0.72015       -3.48411
H         -3.62450        1.68189        0.85422
H         -5.19818        1.58313        2.74789
H         -6.08118       -0.60709        3.53040
H         -5.35811       -2.69906        2.39622
H         -3.81196       -2.60191        0.47993
C          1.13218        1.28897       -1.09242
C          2.41658        0.95606       -1.39712
C          3.01138       -0.38585       -1.42795
C          2.28978       -1.53394       -1.36078
H          2.82075       -2.48570       -1.36613
H          3.12928        1.76991       -1.52339
C          0.79574        2.72142       -0.92082
C         -0.44660        3.24657       -1.32795
C          1.70267        3.61569       -0.31069
C         -0.75970        4.59615       -1.17944
H         -1.17508        2.58601       -1.78215
C          1.40110        4.96626       -0.14420
H          2.64779        3.23741        0.06246
C          0.17297        5.43969       -0.58870
H         -1.71183        4.99586       -1.51228
H          2.09853        5.64796        0.33139
C          4.49956       -0.46629       -1.52900
C          5.23489       -1.44883       -0.84191
C          5.21531        0.42454       -2.34845
C          6.61902       -1.54786       -0.96533
H          4.71604       -2.14180       -0.18820
C          6.60061        0.34135       -2.48493
H          4.68005        1.18061       -2.91298
C          7.28343       -0.64576       -1.78753
H          7.18488       -2.30247       -0.42941
H          7.14904        1.02350       -3.12558
F          8.62738       -0.73146       -1.90843
F         -0.12899        6.74895       -0.42571
H         -0.16512        0.55174       -1.96728

99
Complex 21	
Ni         0.42928        0.25928       -0.00482
P         -1.73790        1.26407       -0.35741
P         -0.18322       -2.03027        0.34212
C         -2.84946        1.66216        1.08876
C         -3.49843        2.90696        1.15374
C         -4.30392        3.26761        2.23292
C         -4.47622        2.37675        3.28812
C         -3.85385        1.13229        3.23744
C         -3.04310        0.74718        2.15385
C         -2.46101       -0.63283        2.21801
C         -2.88559       -1.65607        1.20446
C         -4.26692       -1.89072        1.10760
C         -4.78293       -2.91219        0.31635
C         -3.90974       -3.72835       -0.39856
C         -2.53779       -3.49191       -0.33753
C         -1.99705       -2.45130        0.43746
C         -1.42014        2.95345       -1.05900
C         -0.77365        3.90477       -0.25056
C         -0.45196        5.16543       -0.74850
C         -0.75893        5.49920       -2.06941
C         -1.39413        4.56250       -2.88291
C         -1.72615        3.30093       -2.38253
C         -2.94881        0.58086       -1.59128
C         -4.33908        0.70644       -1.45198
C         -5.20326        0.21177       -2.42994
C         -4.69628       -0.40894       -3.57142
C         -3.31562       -0.53687       -3.72586
C         -2.45270       -0.05210       -2.74207
C          0.52809       -2.90364        1.81489
C         -0.06812       -4.04803        2.36965
C          0.51437       -4.69872        3.45734
C          1.70959       -4.22324        4.00187
C          2.31778       -3.09575        3.45057
C          1.73028       -2.43904        2.36671
C          0.44099       -3.12023       -1.02542
C          1.47010       -4.05387       -0.83547
C          1.98473       -4.78134       -1.91139
C          1.47965       -4.59307       -3.19636
C          0.45646       -3.66455       -3.40095
C         -0.04809       -2.93002       -2.32977
C         -1.77064       -1.00219        3.30809
H         -3.36343        3.61703        0.34672
H         -4.78984        4.23885        2.24272
H         -1.53097       -0.28243        4.08523
H         -1.42792       -2.01842        3.45488
H         -5.09560        2.63972        4.14069
H         -4.00121        0.42225        4.04496
H         -4.94115       -1.26607        1.68611
H         -5.85586       -3.07327        0.26821
H         -4.28953       -4.54174       -1.00995
H         -1.87468       -4.12173       -0.91823
H         -0.52287        3.65768        0.77502
H          0.04874        5.88285       -0.10523
H         -0.50410        6.48044       -2.45918
H         -1.64161        4.81132       -3.91116
H         -2.23174        2.59291       -3.02916
H         -4.75439        1.19253       -0.57650
H         -6.27657        0.31714       -2.29860
H         -5.37026       -0.78994       -4.33317
H         -2.90720       -1.01713       -4.61067
H         -1.38202       -0.15985       -2.86758
H         -0.99644       -4.42808        1.95440
H          0.03632       -5.57938        3.87715
H          2.16317       -4.73018        4.84868
H          3.25011       -2.72181        3.86389
H          2.20632       -1.56026        1.94688
H          1.87879       -4.21950        0.15427
H          2.78206       -5.49836       -1.73794
H          1.87781       -5.16239       -4.03133
H          0.05248       -3.50862       -4.39750
H         -0.84621       -2.21767       -2.50344
C          1.95225       -0.06098       -1.18059
C          0.97976        0.31375       -1.90639
C          1.34189        1.58805        1.12357
C          0.76154        0.74102        1.87073
H          0.51818        0.36756        2.84933
H          0.66624        0.64136       -2.88329
C          3.32436       -0.50200       -1.05742
C          4.06750       -0.33474        0.12563
C          3.95337       -1.12732       -2.15473
C          5.39205       -0.75838        0.21172
H          3.59903        0.14811        0.97535
C          5.27243       -1.56196       -2.07838
H          3.38697       -1.27878       -3.06747
C          5.97382       -1.36782       -0.89268
H          5.97389       -0.62214        1.11696
H          5.76100       -2.04676       -2.91685
C          2.21736        2.73613        0.99828
C          2.69323        3.18559       -0.24675
C          2.61533        3.43876        2.15561
C          3.53952        4.28808       -0.33894
H          2.39248        2.65569       -1.14255
C          3.45452        4.54573        2.07669
H          2.25485        3.10407        3.12330
C          3.90591        4.95255        0.82497
H          3.91336        4.63733       -1.29534
H          3.76386        5.09102        2.96202
F          4.72305        6.02645        0.74141
F          7.25639       -1.78854       -0.81328

99
Complex 21-1	
Ni         0.03570        0.10996       -1.23710
P          0.38012       -1.64710        0.40801
P         -0.39734        1.96599        0.23517
C         -1.10584       -2.44342        1.21856
C         -1.14781       -3.84300        1.34697
C         -2.24641       -4.50625        1.89158
C         -3.34677       -3.77150        2.32254
C         -3.32059       -2.38354        2.21852
C         -2.21848       -1.69438        1.68028
C         -2.32230       -0.20029        1.65920
C         -1.41672        0.61528        2.52992
C         -1.44061        0.33298        3.90567
C         -0.77780        1.13787        4.82610
C         -0.07525        2.25452        4.37664
C         -0.01291        2.52835        3.01222
C         -0.65342        1.71120        2.06304
C          1.16341       -3.12282       -0.41413
C          0.52205       -3.68587       -1.53268
C          1.07748       -4.77277       -2.20546
C          2.28802       -5.32205       -1.77734
C          2.93019       -4.77900       -0.66561
C          2.37234       -3.69225        0.01343
C          1.52750       -1.38718        1.84088
C          1.26512       -1.85480        3.13614
C          2.19052       -1.66220        4.16363
C          3.39937       -1.01427        3.91135
C          3.67673       -0.55337        2.62319
C          2.74566       -0.73062        1.59901
C         -1.77616        3.10168       -0.26005
C         -2.44249        3.93354        0.65253
C         -3.43212        4.81689        0.21888
C         -3.75800        4.89651       -1.13626
C         -3.09364        4.08235       -2.05442
C         -2.11582        3.18597       -1.61790
C          1.02925        3.15943        0.20835
C          0.96602        4.40441       -0.43305
C          2.08354        5.24209       -0.48117
C          3.28104        4.85590        0.11857
C          3.35754        3.61667        0.75819
C          2.24787        2.77427        0.79165
C         -3.37168        0.38524        1.06278
H         -0.30582       -4.43273        1.00604
H         -2.23546       -5.58909        1.97438
H         -4.08901       -0.19094        0.49104
H         -3.53455        1.45454        1.12401
H         -4.21625       -4.26838        2.74297
H         -4.16690       -1.80013        2.56633
H         -2.01646       -0.52071        4.25098
H         -0.82226        0.90288        5.88558
H          0.43222        2.90743        5.08072
H          0.55963        3.38525        2.67897
H         -0.41538       -3.26682       -1.87882
H          0.56273       -5.19030       -3.06616
H          2.72278       -6.16702       -2.30324
H          3.86809       -5.20182       -0.31653
H          2.88778       -3.29082        0.87765
H          0.33690       -2.37322        3.34779
H          1.96552       -2.02643        5.16207
H          4.12068       -0.87114        4.71071
H          4.61837       -0.05513        2.41086
H          2.97485       -0.37265        0.60123
H         -2.19088        3.88826        1.70758
H         -3.94443        5.44706        0.94037
H         -4.52465        5.58786       -1.47373
H         -3.33970        4.13883       -3.11115
H         -1.61362        2.54015       -2.33089
H          0.04330        4.73278       -0.89688
H          2.00962        6.20278       -0.98308
H          4.14625        5.51192        0.08860
H          4.28524        3.29956        1.22582
H          2.32534        1.81646        1.29368
C         -1.73790       -0.60789       -2.11205
C         -0.65110       -0.92731       -2.67877
C          1.89695        0.57703       -1.97123
C          0.94154        1.20815       -2.51773
H          0.59539        1.83091       -3.32704
H         -0.13455       -1.36675       -3.51611
C         -3.17325       -0.78881       -2.06009
C         -3.71549       -2.03769       -1.69070
C         -4.07180        0.24716       -2.38056
C         -5.09211       -2.24602       -1.64395
H         -3.04529       -2.84883       -1.42728
C         -5.45042        0.04864       -2.34586
H         -3.68297        1.21906       -2.65763
C         -5.94202       -1.19684       -1.97422
H         -5.50950       -3.20599       -1.35923
H         -6.14268        0.84466       -2.59883
C          3.32709        0.34267       -1.95742
C          3.86321       -0.95964       -1.94110
C          4.22716        1.42874       -1.99828
C          5.23933       -1.17619       -1.97613
H          3.19037       -1.80850       -1.91027
C          5.60427        1.22407       -2.02235
H          3.83159        2.43804       -2.00599
C          6.09043       -0.07870       -2.01284
H          5.65375       -2.17860       -1.97275
H          6.30068        2.05544       -2.05380
F          7.42809       -0.28169       -2.03619
F         -7.28038       -1.39361       -1.93245

99
Complex 21-1 no P	
Ni         2.00673       -1.40901       -1.36420
P         -2.76043        1.46663        0.57847
P          1.53267       -1.04943        0.84079
C         -1.97345        1.33619       -1.11193
C         -2.79174        1.04743       -2.21998
C         -2.27896        0.87209       -3.50308
C         -0.90407        0.96542       -3.70327
C         -0.07488        1.26365       -2.62710
C         -0.57115        1.48103       -1.32443
C          0.42599        1.99057       -0.32159
C          0.40844        1.64321        1.14130
C          0.04099        2.70111        1.99792
C         -0.06717        2.54230        3.37370
C          0.18471        1.29350        3.93678
C          0.59793        0.25033        3.11483
C          0.75395        0.39947        1.72129
C         -4.45298        0.76466        0.28200
C         -4.56773       -0.63626        0.30365
C         -5.79696       -1.26215        0.10099
C         -6.94708       -0.49187       -0.08712
C         -6.85345        0.90020       -0.08298
C         -5.61592        1.52541        0.09015
C         -3.11292        3.27930        0.73167
C         -2.97557        4.20408       -0.31377
C         -3.23245        5.56087       -0.10204
C         -3.63936        6.01269        1.15346
C         -3.78151        5.10165        2.20283
C         -3.50999        3.75009        1.99555
C          3.19557       -1.19958        1.67418
C          3.65054       -0.38152        2.71885
C          4.92929       -0.55132        3.25597
C          5.77636       -1.54383        2.76611
C          5.34166       -2.35893        1.72015
C          4.07224       -2.17972        1.17253
C          0.56473       -2.43318        1.61866
C          1.15922       -3.63491        2.02502
C          0.38255       -4.67230        2.54640
C         -0.99849       -4.52609        2.66921
C         -1.60155       -3.33487        2.26180
C         -0.82884       -2.30103        1.73610
C          1.31063        2.92436       -0.71405
H         -3.86216        0.96364       -2.07279
H         -2.94872        0.65433       -4.32998
H          1.32695        3.31367       -1.72583
H          2.05248        3.31766       -0.02812
H         -0.47307        0.80317       -4.68678
H          0.99485        1.31595       -2.78424
H         -0.19874        3.65792        1.54832
H         -0.36603        3.38233        3.99368
H          0.08010        1.13244        5.00565
H          0.82274       -0.70827        3.56950
H         -3.68179       -1.24498        0.46036
H         -5.84964       -2.34703        0.08068
H         -7.90901       -0.97420       -0.23460
H         -7.74435        1.50545       -0.22642
H         -5.55723        2.60869        0.07296
H         -2.66643        3.86416       -1.29682
H         -3.11768        6.26375       -0.92251
H         -3.84039        7.06773        1.31550
H         -4.09447        5.44550        3.18473
H         -3.60238        3.05056        2.82247
H          3.01788        0.40297        3.11478
H          5.25992        0.09933        4.06067
H          6.76908       -1.67432        3.18668
H          5.99566       -3.12683        1.31729
H          3.76381       -2.79417        0.33287
H          2.23312       -3.76415        1.95537
H          0.86442       -5.59204        2.86627
H         -1.59986       -5.33086        3.08199
H         -2.67599       -3.20655        2.35627
H         -1.31147       -1.37452        1.44053
C          3.25477       -0.05473       -1.95621
C          2.98618       -0.92912       -2.85984
C          0.82877       -2.99760       -1.68899
C          2.05133       -3.26500       -1.84954
H          2.83858       -3.86524       -2.26991
H          3.19675       -1.34687       -3.83215
C          4.04280        1.14732       -1.73373
C          4.37778        1.97748       -2.82393
C          4.50910        1.51602       -0.45994
C          5.14034        3.12939       -2.65346
H          4.02824        1.70728       -3.81558
C          5.28807        2.65665       -0.27529
H          4.26573        0.89290        0.39144
C          5.58773        3.44986       -1.37613
H          5.39614        3.77267       -3.48870
H          5.65982        2.93683        0.70454
C         -0.55965       -3.37464       -1.61220
C         -1.57443       -2.46311       -1.95191
C         -0.92871       -4.67660       -1.21626
C         -2.91604       -2.83209       -1.90230
H         -1.30361       -1.46205       -2.26472
C         -2.26683       -5.05032       -1.14290
H         -0.15379       -5.38527       -0.94543
C         -3.23996       -4.11604       -1.48244
H         -3.70340       -2.13558       -2.16494
H         -2.56352       -6.04364       -0.82400
F         -4.54590       -4.46491       -1.39001
F          6.33329        4.56432       -1.20205

99
Complex 21-noP	
Ni         1.84942        0.56666       -0.51351
P         -2.76639       -1.18715       -0.18541
P          0.33029        2.14285        0.27287
C         -2.70238       -1.32790       -2.05026
C         -3.27065       -2.44807       -2.68117
C         -3.21045       -2.63377       -4.06107
C         -2.56733       -1.68345       -4.84971
C         -1.99269       -0.56847       -4.24715
C         -2.02651       -0.36518       -2.85333
C         -1.33477        0.86510       -2.34184
C         -2.04482        1.77493       -1.40026
C         -3.39310        2.06490       -1.68961
C         -4.13304        2.96100       -0.92955
C         -3.53938        3.57894        0.17003
C         -2.21410        3.29271        0.48219
C         -1.43669        2.40754       -0.28667
C         -2.91027       -2.97413        0.31766
C         -1.73573       -3.74903        0.31580
C         -1.75202       -5.07946        0.73092
C         -2.94087       -5.66062        1.17846
C         -4.10921       -4.90061        1.20109
C         -4.09612       -3.57057        0.77219
C         -4.48455       -0.57315        0.14545
C         -5.55898       -0.65990       -0.75249
C         -6.81762       -0.16584       -0.40526
C         -7.02371        0.41607        0.84695
C         -5.96278        0.50780        1.74930
C         -4.70237        0.02448        1.39738
C          1.03342        3.83956        0.04134
C          0.45224        4.79653       -0.80240
C          1.07462        6.02850       -1.02314
C          2.28161        6.33043       -0.39625
C          2.87365        5.38468        0.44501
C          2.26331        4.14918        0.65073
C          0.09503        2.01815        2.10727
C          0.29970        3.06691        3.01619
C          0.08553        2.87538        4.38297
C         -0.34282        1.63777        4.86196
C         -0.55576        0.58858        3.96586
C         -0.33599        0.77443        2.60157
C         -0.13161        1.21141       -2.83815
H         -3.76064       -3.20074       -2.07269
H         -3.66557       -3.51137       -4.51084
H          0.41435        0.56830       -3.51964
H          0.33125        2.16000       -2.59527
H         -2.51613       -1.80184       -5.92810
H         -1.51326        0.18403       -4.86421
H         -3.85412        1.57728       -2.54229
H         -5.16790        3.16451       -1.18704
H         -4.10310        4.27320        0.78605
H         -1.77090        3.76896        1.35012
H         -0.79875       -3.30792       -0.01052
H         -0.83435       -5.66073        0.71052
H         -2.95347       -6.69486        1.50985
H         -5.03901       -5.34140        1.55001
H         -5.01622       -2.99680        0.79375
H         -5.41291       -1.10990       -1.72925
H         -7.63854       -0.23843       -1.11345
H         -8.00418        0.79852        1.11607
H         -6.11272        0.96506        2.72317
H         -3.87501        0.12316        2.09509
H         -0.49478        4.58901       -1.28782
H          0.60671        6.75286       -1.68378
H          2.76099        7.29061       -0.56274
H          3.81735        5.60562        0.93557
H          2.74865        3.41471        1.28606
H          0.62741        4.03828        2.66291
H          0.25204        3.69897        5.07171
H         -0.50658        1.49045        5.92558
H         -0.88421       -0.38107        4.32865
H         -0.49713       -0.04968        1.91485
C          1.67161       -1.10100        0.55218
C          0.85760       -1.11661       -0.40309
C          3.50401        0.44822       -1.36279
C          3.13063        1.68258       -1.29584
H          3.38080        2.70903       -1.51813
H          0.11331       -1.49784       -1.07385
C          2.36768       -1.61948        1.70317
C          3.56478       -1.03854        2.15840
C          1.84970       -2.73090        2.40003
C          4.23594       -1.55347        3.26417
H          3.96527       -0.18049        1.62963
C          2.50894       -3.24855        3.51005
H          0.92042       -3.18090        2.06562
C          3.69550       -2.65076        3.92377
H          5.16266       -1.11696        3.62017
H          2.12010       -4.10143        4.05588
C          4.54080       -0.47795       -1.77978
C          4.37014       -1.86984       -1.67312
C          5.75103        0.00345       -2.31917
C          5.36400       -2.75328       -2.08745
H          3.44391       -2.25253       -1.25974
C          6.75397       -0.86603       -2.73608
H          5.89639        1.07548       -2.40738
C          6.54190       -2.23546       -2.61251
H          5.24021       -3.82794       -2.00825
H          7.68828       -0.50356       -3.15131
F          7.51157       -3.08630       -3.01515
F          4.33743       -3.15114        5.00158

99
Complex 22	
Ni         0.46743        0.06619       -0.11344
P         -1.39960        0.76520        1.08771
P          0.10414       -2.09492       -0.70327
C         -1.44457        0.16407        2.86619
C         -2.04592        1.00387        3.82123
C         -2.06697        0.68632        5.17701
C         -1.45861       -0.48546        5.61961
C         -0.87021       -1.33852        4.69065
C         -0.86950       -1.04687        3.31487
C         -0.28486       -2.08760        2.41309
C         -1.24167       -2.92724        1.62525
C         -2.27089       -3.58829        2.31717
C         -3.13922       -4.45622        1.66215
C         -2.99915       -4.67204        0.29051
C         -2.00325       -4.00062       -0.41421
C         -1.12392       -3.11387        0.23038
C         -1.31512        2.58844        1.42072
C         -0.09543        3.08335        1.91231
C          0.03906        4.42923        2.24566
C         -1.03718        5.30556        2.08287
C         -2.24874        4.82407        1.59071
C         -2.39026        3.47171        1.26674
C         -3.13821        0.49510        0.51663
C         -4.03875       -0.33489        1.19999
C         -5.31908       -0.56520        0.69213
C         -5.72473        0.03920       -0.49727
C         -4.83617        0.86819       -1.18597
C         -3.55024        1.08555       -0.69188
C          1.52858       -3.24727       -0.96614
C          1.44765       -4.61779       -0.67340
C          2.53740       -5.46016       -0.90048
C          3.72150       -4.94926       -1.43213
C          3.81326       -3.58872       -1.72883
C          2.72990       -2.74153       -1.49272
C         -0.65491       -1.97791       -2.38904
C          0.07090       -2.23173       -3.56199
C         -0.51672       -2.04490       -4.81470
C         -1.83672       -1.60634       -4.91711
C         -2.56839       -1.35053       -3.75565
C         -1.98167       -1.52780       -2.50354
C          1.02691       -2.36321        2.45249
H         -2.49178        1.93807        3.50167
H         -2.54399        1.36197        5.88055
H          1.70325       -1.77147        3.06080
H          1.45932       -3.17372        1.87583
H         -1.44375       -0.73789        6.67578
H         -0.40352       -2.26176        5.01994
H         -2.37343       -3.42763        3.38601
H         -3.91893       -4.96538        2.22109
H         -3.66752       -5.35085       -0.23080
H         -1.91871       -4.15004       -1.48526
H          0.75205        2.41545        2.02751
H          0.98809        4.79452        2.62722
H         -0.92956        6.35590        2.33796
H         -3.09144        5.49667        1.45914
H         -3.34417        3.11385        0.89661
H         -3.74457       -0.80590        2.13086
H         -6.00067       -1.21437        1.23422
H         -6.72408       -0.13393       -0.88578
H         -5.14036        1.34704       -2.11237
H         -2.86568        1.71697       -1.24906
H          0.53272       -5.03375       -0.26561
H          2.45666       -6.51713       -0.66314
H          4.56889       -5.60532       -1.60873
H          4.73374       -3.17859       -2.13366
H          2.82534       -1.67812       -1.68740
H          1.09526       -2.58122       -3.50399
H          0.06167       -2.24734       -5.71141
H         -2.29171       -1.46494       -5.89306
H         -3.59682       -1.00718       -3.81816
H         -2.56446       -1.32235       -1.61266
C          0.97636        1.78158       -0.86001
C          2.29276        2.07713       -0.75463
C          3.08534        1.02984       -0.09583
C          2.32308       -0.07217        0.14395
H          2.74810       -0.96582        0.60674
H          2.73908        2.97200       -1.18961
C          0.08554        2.61203       -1.69143
C         -0.70833        2.03619       -2.70404
C          0.02883        4.01421       -1.54655
C         -1.50621        2.81406       -3.54420
H         -0.67677        0.96228       -2.85809
C         -0.76447        4.80534       -2.37539
H          0.61127        4.48291       -0.76085
C         -1.52326        4.19158       -3.36459
H         -2.09895        2.36620       -4.33518
H         -0.80701        5.88339       -2.25916
C          4.52397        1.17244        0.21828
C          5.34197        2.07661       -0.48647
C          5.13324        0.40499        1.23074
C          6.70279        2.20372       -0.20906
H          4.91415        2.67904       -1.28044
C          6.48990        0.51689        1.51994
H          4.52450       -0.28013        1.81182
C          7.25824        1.41892        0.79204
H          7.33134        2.89702       -0.75803
H          6.95441       -0.07089        2.30480
F          8.57764        1.53821        1.07258
F         -2.30220        4.95404       -4.17064

99
Complex 21-noP to 22	
Ni        -1.67714       -0.00101       -0.06670
P          2.46953        0.76699       -0.71874
P         -1.15438       -2.08473        0.14813
C          2.71974        0.42008       -2.53024
C          3.61632        1.18324       -3.29632
C          3.76665        0.98145       -4.66718
C          3.00279        0.00463       -5.30308
C          2.10060       -0.75453       -4.56184
C          1.93434       -0.56412       -3.17778
C          0.90749       -1.41728       -2.48780
C          1.33716       -2.33818       -1.39790
C          2.62519       -2.89366       -1.53550
C          3.12007       -3.86145       -0.67061
C          2.32095       -4.30861        0.37622
C          1.05515       -3.75565        0.55231
C          0.53592       -2.75931       -0.29578
C          2.69964        2.61129       -0.70586
C          1.63704        3.38702       -1.20514
C          1.70262        4.77914       -1.19691
C          2.82452        5.42573       -0.67200
C          3.87833        4.66858       -0.16166
C          3.81927        3.27221       -0.17997
C          4.03807        0.16724        0.06785
C          5.16800       -0.28996       -0.62594
C          6.28652       -0.76111        0.06516
C          6.29804       -0.77597        1.45997
C          5.17964       -0.32400        2.16341
C          4.05700        0.13214        1.47368
C         -2.32437       -3.22969       -0.72190
C         -1.93531       -4.46588       -1.25798
C         -2.87259       -5.29982       -1.87104
C         -4.21186       -4.91631       -1.94649
C         -4.61141       -3.69047       -1.41056
C         -3.67398       -2.85133       -0.80857
C         -1.34738       -2.63379        1.90894
C         -2.31935       -3.55472        2.32319
C         -2.43336       -3.90841        3.67039
C         -1.57092       -3.35966        4.61770
C         -0.59646       -2.44353        4.21370
C         -0.49188       -2.07723        2.87389
C         -0.33647       -1.44392       -2.99411
H          4.19395        1.96304       -2.81009
H          4.47139        1.58562       -5.23120
H         -0.62133       -0.77975       -3.80293
H         -1.09561       -2.12565       -2.63711
H          3.10610       -0.16775       -6.37057
H          1.51025       -1.52211       -5.05216
H          3.23922       -2.56352       -2.36588
H          4.11726       -4.26392       -0.82103
H          2.67497       -5.07318        1.06113
H          0.45959       -4.10572        1.38558
H          0.75275        2.89373       -1.60047
H          0.87439        5.36009       -1.59297
H          2.87295        6.51065       -0.65744
H          4.75438        5.16262        0.24964
H          4.64946        2.69740        0.21697
H          5.17787       -0.28014       -1.71067
H          7.15172       -1.11325       -0.49008
H          7.16986       -1.14066        1.99560
H          5.17639       -0.33582        3.24966
H          3.18596        0.46714        2.03144
H         -0.89761       -4.77761       -1.20243
H         -2.55349       -6.25068       -2.28813
H         -4.93968       -5.56681       -2.42274
H         -5.65166       -3.38302       -1.46632
H         -3.98259       -1.88995       -0.41040
H         -2.99046       -4.00313        1.60005
H         -3.19565       -4.62044        3.97364
H         -1.65679       -3.64066        5.66338
H          0.07670       -2.00246        4.94262
H          0.25876       -1.35368        2.57437
C         -1.20195        1.17420        1.34774
C         -1.66691        1.90266        0.36404
C         -2.93305        1.27792       -0.96027
C         -2.65134        0.19657       -1.63794
H         -3.12260       -0.29118       -2.48088
H         -1.66078        2.94444        0.07729
C         -0.47165        1.52492        2.56112
C         -0.91567        1.07992        3.81964
C          0.67295        2.34525        2.51684
C         -0.25642        1.44569        4.99253
H         -1.79327        0.44528        3.87538
C          1.35454        2.70050        3.68013
H          1.02649        2.70648        1.55793
C          0.87533        2.24669        4.90325
H         -0.60511        1.11668        5.96576
H          2.23732        3.33022        3.64721
C         -3.98518        2.29850       -0.98108
C         -4.50028        2.89026        0.18608
C         -4.53987        2.67664       -2.21872
C         -5.54504        3.80967        0.12623
H         -4.07993        2.61818        1.14807
C         -5.57952        3.59933       -2.29313
H         -4.14321        2.23928       -3.12928
C         -6.06837        4.15212       -1.11482
H         -5.95343        4.26181        1.02355
H         -6.00788        3.89732       -3.24403
F         -7.07476        5.05140       -1.17937
F          1.52878        2.59253        6.03704
